# Supplementary material for: ZMYND8 suppresses MAPT213 LncRNA transcription to promote neuronal differentiation
Source: Cell Death Dis. 2022 Sep 5;13(9):766. doi: 10.1038/s41419-022-05212-x (PMC9445031; doi:10.1038/s41419-022-05212-x)
Supplement: Supplementary file 2 — Supplementary Table 3 [file 41419_2022_5212_MOESM2_ESM.xlsx]

## Sheet: kegg_output_downregulated_D8_RA
Supplementary Table 3: KEGG Pathway analysis of ZMYND8 overexpression + RA vs Control + RA
Downregulated
Category	Term	Count	%	PValue	Genes	List Total	Pop Hits	Pop Total	Fold Enrichment	Bonferroni	Benjamini	FDR
KEGG_PATHWAY	hsa04510:Focal adhesion	49	4.17732	1.63989e-15	ENSG00000108821, ENSG00000019991, ENSG00000065534, ENSG00000164171, ENSG00000162909, ENSG00000213949, ENSG00000115232, ENSG00000164692, ENSG00000035403, ENSG00000112715, ENSG00000130402, ENSG00000072110, ENSG00000113721, ENSG00000136068, ENSG00000159840, ENSG00000204262, ENSG00000150630, ENSG00000091409, ENSG00000082781, ENSG00000165197, ENSG00000105971, ENSG00000161638, ENSG00000137809, ENSG0000…	447	206	6879	3.66055	4.16334e-13	4.09972e-13	3.67335e-13
KEGG_PATHWAY	hsa04512:ECM-receptor interaction	28	2.38704	2.3589e-12	ENSG00000161638, ENSG00000137809, ENSG00000108821, ENSG00000026508, ENSG00000132470, ENSG00000137801, ENSG00000164171, ENSG00000115414, ENSG00000041982, ENSG00000005884, ENSG00000135862, ENSG00000213949, ENSG00000186340, ENSG00000115232, ENSG00000196739, ENSG00000164692, ENSG00000259207, ENSG00000150093, ENSG00000110799, ENSG00000204262, ENSG00000118785, ENSG00000143127, ENSG00000091409, ENSG0000…	447	87	6879	4.95287	5.89723e-10	2.94862e-10	2.64197e-10
KEGG_PATHWAY	hsa05205:Proteoglycans in cancer	43	3.66581	4.49055e-12	ENSG00000105971, ENSG00000161638, ENSG00000105974, ENSG00000026508, ENSG00000105976, ENSG00000019991, ENSG00000151150, ENSG00000154229, ENSG00000139329, ENSG00000114423, ENSG00000137801, ENSG00000164171, ENSG00000115414, ENSG00000026103, ENSG00000188064, ENSG00000146648, ENSG00000123104, ENSG00000259207, ENSG00000092969, ENSG00000164930, ENSG00000112715, ENSG00000090020, ENSG00000147065, ENSG0000…	447	200	6879	3.30869	1.12263e-09	3.74212e-10	3.35294e-10
KEGG_PATHWAY	hsa04810:Regulation of actin cytoskeleton	42	3.58056	9.38472e-11	ENSG00000161638, ENSG00000181104, ENSG00000137809, ENSG00000162704, ENSG00000113578, ENSG00000132470, ENSG00000205542, ENSG00000065534, ENSG00000164171, ENSG00000115414, ENSG00000138675, ENSG00000156427, ENSG00000148180, ENSG00000005884, ENSG00000213949, ENSG00000115232, ENSG00000146648, ENSG00000168398, ENSG00000084112, ENSG00000145431, ENSG00000259207, ENSG00000106683, ENSG00000035403, ENSG0000…	447	210	6879	3.07785	2.34618e-08	5.86545e-09	5.25545e-09
KEGG_PATHWAY	hsa04151:PI3K-Akt signaling pathway	56	4.77408	2.02775e-10	ENSG00000181104, ENSG00000108821, ENSG00000077238, ENSG00000019991, ENSG00000113578, ENSG00000164171, ENSG00000138675, ENSG00000156427, ENSG00000213949, ENSG00000115232, ENSG00000164692, ENSG00000142627, ENSG00000112715, ENSG00000113721, ENSG00000171552, ENSG00000138685, ENSG00000204262, ENSG00000150630, ENSG00000091409, ENSG00000184371, ENSG00000082781, ENSG00000165197, ENSG00000182158, ENSG0000…	447	345	6879	2.49797	5.06938e-08	1.01388e-08	9.08432e-09
KEGG_PATHWAY	hsa05200:Pathways in cancer	58	4.94459	3.73225e-09	ENSG00000181104, ENSG00000073756, ENSG00000166949, ENSG00000019991, ENSG00000074047, ENSG00000113578, ENSG00000114423, ENSG00000164171, ENSG00000138675, ENSG00000156427, ENSG00000188064, ENSG00000169429, ENSG00000164930, ENSG00000112715, ENSG00000064012, ENSG00000113721, ENSG00000171552, ENSG00000111186, ENSG00000138685, ENSG00000134245, ENSG00000150630, ENSG00000119699, ENSG00000091409, ENSG0000…	447	393	6879	2.27119	9.33062e-07	1.5551e-07	1.39337e-07
KEGG_PATHWAY	hsa05410:Hypertrophic cardiomyopathy (HCM)	19	1.61978	1.63804e-06	ENSG00000161638, ENSG00000160789, ENSG00000137809, ENSG00000150093, ENSG00000105329, ENSG00000198467, ENSG00000132470, ENSG00000106617, ENSG00000164171, ENSG00000005884, ENSG00000213949, ENSG00000119699, ENSG00000143127, ENSG00000091409, ENSG00000115232, ENSG00000082781, ENSG00000140416, ENSG00000259207, ENSG00000092969	447	78	6879	3.74867	0.000409427	5.85016e-05	5.24174e-05
KEGG_PATHWAY	hsa04640:Hematopoietic cell lineage	20	1.70503	2.05679e-06	ENSG00000161638, ENSG00000160712, ENSG00000026508, ENSG00000196352, ENSG00000077238, ENSG00000072274, ENSG00000174059, ENSG00000164171, ENSG00000005884, ENSG00000196549, ENSG00000213949, ENSG00000115594, ENSG00000091409, ENSG00000115232, ENSG00000184371, ENSG00000166825, ENSG00000049130, ENSG00000259207, ENSG00000182578, ENSG00000085063	447	87	6879	3.53776	0.000514066	6.42747e-05	5.75901e-05
KEGG_PATHWAY	hsa05414:Dilated cardiomyopathy	18	1.53453	2.07521e-05	ENSG00000161638, ENSG00000160789, ENSG00000137809, ENSG00000150093, ENSG00000105329, ENSG00000198467, ENSG00000132470, ENSG00000164171, ENSG00000005884, ENSG00000213949, ENSG00000119699, ENSG00000143127, ENSG00000091409, ENSG00000115232, ENSG00000082781, ENSG00000140416, ENSG00000259207, ENSG00000092969	447	84	6879	3.2977	0.00517464	0.000576447	0.000516496
KEGG_PATHWAY	hsa04610:Complement and coagulation cascades	16	1.36402	2.60978e-05	ENSG00000181104, ENSG00000104368, ENSG00000196352, ENSG00000110799, ENSG00000171860, ENSG00000197249, ENSG00000003436, ENSG00000117335, ENSG00000000971, ENSG00000100739, ENSG00000168398, ENSG00000205403, ENSG00000122861, ENSG00000106366, ENSG00000085063, ENSG00000011422	447	69	6879	3.56852	0.00650329	0.000652444	0.00058459
KEGG_PATHWAY	hsa05412:Arrhythmogenic right ventricular cardiomyopathy (ARVC)	15	1.27877	7.68738e-05	ENSG00000161638, ENSG00000160789, ENSG00000152661, ENSG00000137809, ENSG00000150093, ENSG00000132470, ENSG00000164171, ENSG00000005884, ENSG00000213949, ENSG00000170558, ENSG00000143127, ENSG00000091409, ENSG00000115232, ENSG00000082781, ENSG00000259207	447	67	6879	3.44536	0.0190357	0.00174713	0.00156543
KEGG_PATHWAY	hsa05146:Amoebiasis	19	1.61978	0.00013663	ENSG00000130402, ENSG00000108821, ENSG00000072110, ENSG00000105329, ENSG00000197632, ENSG00000154229, ENSG00000115414, ENSG00000170542, ENSG00000204262, ENSG00000135862, ENSG00000115594, ENSG00000119699, ENSG00000196739, ENSG00000164692, ENSG00000182621, ENSG00000169429, ENSG00000053747, ENSG00000035403, ENSG00000092969	447	106	6879	2.75845	0.0335829	0.00284645	0.00255042
KEGG_PATHWAY	hsa04750:Inflammatory mediator regulation of TRP channels	18	1.53453	0.000159566	ENSG00000196083, ENSG00000125384, ENSG00000144481, ENSG00000171132, ENSG00000154229, ENSG00000116711, ENSG00000134259, ENSG00000111199, ENSG00000115594, ENSG00000196639, ENSG00000100739, ENSG00000168398, ENSG00000164251, ENSG00000070808, ENSG00000102468, ENSG00000123104, ENSG00000187688, ENSG00000182621	447	98	6879	2.8266	0.0391093	0.00306857	0.00274944
KEGG_PATHWAY	hsa04014:Ras signaling pathway	29	2.47229	0.000647764	ENSG00000104365, ENSG00000105976, ENSG00000019991, ENSG00000113578, ENSG00000152689, ENSG00000154229, ENSG00000134259, ENSG00000138675, ENSG00000156427, ENSG00000146648, ENSG00000145715, ENSG00000266094, ENSG00000142627, ENSG00000145431, ENSG00000172380, ENSG00000112715, ENSG00000128340, ENSG00000113721, ENSG00000116711, ENSG00000171552, ENSG00000138685, ENSG00000150630, ENSG00000170962, ENSG0000…	447	226	6879	1.97473	0.149553	0.0113962	0.010211
KEGG_PATHWAY	hsa04390:Hippo signaling pathway	22	1.87553	0.000683772	ENSG00000075711, ENSG00000139926, ENSG00000156475, ENSG00000166949, ENSG00000105329, ENSG00000074047, ENSG00000113578, ENSG00000150457, ENSG00000111186, ENSG00000134245, ENSG00000119699, ENSG00000118523, ENSG00000137693, ENSG00000188064, ENSG00000018408, ENSG00000114251, ENSG00000187079, ENSG00000163513, ENSG00000125965, ENSG00000106366, ENSG00000092969, ENSG00000164930	447	151	6879	2.24214	0.15718	0.0113962	0.010211
KEGG_PATHWAY	hsa05142:Chagas disease (American trypanosomiasis)	17	1.44928	0.000984223	ENSG00000174130, ENSG00000104365, ENSG00000156475, ENSG00000166949, ENSG00000064012, ENSG00000105329, ENSG00000026103, ENSG00000003402, ENSG00000119699, ENSG00000168398, ENSG00000163513, ENSG00000108691, ENSG00000067182, ENSG00000182621, ENSG00000169429, ENSG00000106366, ENSG00000092969	447	104	6879	2.51555	0.218216	0.0140674	0.0126044
KEGG_PATHWAY	hsa05144:Malaria	11	0.937766	0.000985296	ENSG00000119699, ENSG00000186340, ENSG00000162692, ENSG00000105976, ENSG00000105329, ENSG00000019991, ENSG00000108691, ENSG00000137801, ENSG00000261371, ENSG00000169429, ENSG00000092969	447	49	6879	3.45473	0.218426	0.0140674	0.0126044
KEGG_PATHWAY	hsa04015:Rap1 signaling pathway	27	2.30179	0.00101285	ENSG00000181104, ENSG00000105976, ENSG00000019991, ENSG00000113578, ENSG00000152689, ENSG00000154229, ENSG00000137801, ENSG00000134259, ENSG00000138675, ENSG00000156427, ENSG00000146648, ENSG00000266094, ENSG00000142627, ENSG00000145431, ENSG00000259207, ENSG00000182621, ENSG00000112715, ENSG00000150093, ENSG00000128340, ENSG00000113721, ENSG00000138685, ENSG00000150630, ENSG00000170962, ENSG0000…	447	210	6879	1.97862	0.223797	0.0140674	0.0126044
KEGG_PATHWAY	hsa05202:Transcriptional misregulation in cancer	23	1.96078	0.00107868	ENSG00000113916, ENSG00000184937, ENSG00000158715, ENSG00000132326, ENSG00000104368, ENSG00000105976, ENSG00000033170, ENSG00000151702, ENSG00000171552, ENSG00000158711, ENSG00000149948, ENSG00000150907, ENSG00000149968, ENSG00000100625, ENSG00000124813, ENSG00000119508, ENSG00000163513, ENSG00000185630, ENSG00000126778, ENSG00000169429, ENSG00000122861, ENSG00000182578, ENSG00000124762	447	167	6879	2.11948	0.236479	0.0141931	0.012717
KEGG_PATHWAY	hsa00100:Steroid biosynthesis	7	0.59676	0.0012735	ENSG00000107798, ENSG00000052802, ENSG00000116133, ENSG00000057252, ENSG00000160285, ENSG00000132196, ENSG00000172893	447	20	6879	5.38624	0.272817	0.0159187	0.0142632
KEGG_PATHWAY	hsa04520:Adherens junction	13	1.10827	0.001828	ENSG00000130402, ENSG00000149177, ENSG00000105976, ENSG00000072110, ENSG00000128340, ENSG00000166949, ENSG00000146648, ENSG00000177707, ENSG00000136153, ENSG00000163513, ENSG00000127329, ENSG00000035403, ENSG00000140575	447	71	6879	2.81775	0.367085	0.0217619	0.0194987
KEGG_PATHWAY	hsa04060:Cytokine-cytokine receptor interaction	29	2.47229	0.00198769	ENSG00000196083, ENSG00000049249, ENSG00000131724, ENSG00000104689, ENSG00000077238, ENSG00000026103, ENSG00000113594, ENSG00000115594, ENSG00000120337, ENSG00000125965, ENSG00000164136, ENSG00000169429, ENSG00000092969, ENSG00000128342, ENSG00000160712, ENSG00000105329, ENSG00000006327, ENSG00000119699, ENSG00000117586, ENSG00000145623, ENSG00000184371, ENSG00000164761, ENSG00000163513, ENSG0000…	447	243	6879	1.83658	0.391901	0.0225874	0.0202383
KEGG_PATHWAY	hsa04350:TGF-beta signaling pathway	14	1.19352	0.00271899	ENSG00000158747, ENSG00000049323, ENSG00000166949, ENSG00000105329, ENSG00000134363, ENSG00000137801, ENSG00000119699, ENSG00000147883, ENSG00000163513, ENSG00000101665, ENSG00000125965, ENSG00000011465, ENSG00000122641, ENSG00000092969	447	84	6879	2.56488	0.493724	0.0295542	0.0264806
KEGG_PATHWAY	hsa04360:Axon guidance	18	1.53453	0.00326282	ENSG00000112902, ENSG00000153993, ENSG00000173210, ENSG00000150093, ENSG00000105976, ENSG00000128340, ENSG00000075223, ENSG00000075213, ENSG00000076356, ENSG00000138623, ENSG00000138835, ENSG00000099250, ENSG00000266028, ENSG00000146904, ENSG00000145715, ENSG00000142627, ENSG00000145147, ENSG00000106683	447	127	6879	2.18116	0.558262	0.0339877	0.030453
KEGG_PATHWAY	hsa04974:Protein digestion and absorption	14	1.19352	0.00411979	ENSG00000104783, ENSG00000204291, ENSG00000108821, ENSG00000092068, ENSG00000197467, ENSG00000197635, ENSG00000204262, ENSG00000196549, ENSG00000196739, ENSG00000164692, ENSG00000163359, ENSG00000183023, ENSG00000049540, ENSG00000182871	447	88	6879	2.44829	0.643733	0.0411979	0.0369134
KEGG_PATHWAY	hsa04514:Cell adhesion molecules (CAMs)	19	1.61978	0.0045381	ENSG00000197471, ENSG00000150093, ENSG00000110876, ENSG00000116815, ENSG00000174059, ENSG00000261371, ENSG00000197646, ENSG00000170017, ENSG00000204525, ENSG00000170558, ENSG00000038427, ENSG00000091409, ENSG00000162692, ENSG00000115232, ENSG00000177707, ENSG00000120217, ENSG00000188404, ENSG00000108797, ENSG00000124145	447	142	6879	2.05913	0.679255	0.0436356	0.0390975
KEGG_PATHWAY	hsa04010:MAPK signaling pathway	28	2.38704	0.00683616	ENSG00000104365, ENSG00000071054, ENSG00000113578, ENSG00000152689, ENSG00000154229, ENSG00000026103, ENSG00000134259, ENSG00000138675, ENSG00000156427, ENSG00000115594, ENSG00000146648, ENSG00000145715, ENSG00000092969, ENSG00000172380, ENSG00000128340, ENSG00000105329, ENSG00000104856, ENSG00000113721, ENSG00000136068, ENSG00000116711, ENSG00000138685, ENSG00000158711, ENSG00000119699, ENSG0000…	447	253	6879	1.70316	0.82002	0.0632978	0.0567148
KEGG_PATHWAY	hsa05166:HTLV-I infection	28	2.38704	0.00722456	ENSG00000104365, ENSG00000175482, ENSG00000075711, ENSG00000166949, ENSG00000115594, ENSG00000162692, ENSG00000188064, ENSG00000117394, ENSG00000164136, ENSG00000092969, ENSG00000164930, ENSG00000160752, ENSG00000175592, ENSG00000105329, ENSG00000104856, ENSG00000113721, ENSG00000171552, ENSG00000111186, ENSG00000099250, ENSG00000158711, ENSG00000134245, ENSG00000119699, ENSG00000204525, ENSG0000…	447	254	6879	1.69645	0.836786	0.064505	0.0577965
KEGG_PATHWAY	hsa04668:TNF signaling pathway	15	1.27877	0.00886251	ENSG00000157613, ENSG00000104365, ENSG00000073756, ENSG00000128342, ENSG00000064012, ENSG00000026103, ENSG00000003402, ENSG00000157227, ENSG00000162692, ENSG00000184371, ENSG00000149968, ENSG00000108691, ENSG00000164136, ENSG00000067182, ENSG00000182158	447	107	6879	2.15737	0.891987	0.076401	0.0684553
KEGG_PATHWAY	hsa04020:Calcium signaling pathway	21	1.79028	0.0116033	ENSG00000181104, ENSG00000050628, ENSG00000113721, ENSG00000154229, ENSG00000065534, ENSG00000178568, ENSG00000170214, ENSG00000196639, ENSG00000100739, ENSG00000146648, ENSG00000168398, ENSG00000070808, ENSG00000183023, ENSG00000102468, ENSG00000144891, ENSG00000123104, ENSG00000058668, ENSG00000101188, ENSG00000182621, ENSG00000143772, ENSG00000160951	447	179	6879	1.80544	0.945946	0.0966938	0.0866376
KEGG_PATHWAY	hsa05218:Melanoma	11	0.937766	0.0154964	ENSG00000146648, ENSG00000105976, ENSG00000019991, ENSG00000113578, ENSG00000113721, ENSG00000145431, ENSG00000138685, ENSG00000156427, ENSG00000138675, ENSG00000124762, ENSG00000170962	447	71	6879	2.38425	0.979848	0.124971	0.111974
KEGG_PATHWAY	hsa04611:Platelet activation	16	1.36402	0.0205645	ENSG00000181104, ENSG00000108821, ENSG00000150093, ENSG00000110799, ENSG00000095303, ENSG00000065534, ENSG00000116711, ENSG00000164171, ENSG00000152402, ENSG00000204262, ENSG00000101608, ENSG00000196739, ENSG00000164692, ENSG00000123104, ENSG00000259207, ENSG00000182621	447	130	6879	1.89406	0.994454	0.16066	0.143951
KEGG_PATHWAY	hsa05212:Pancreatic cancer	10	0.852515	0.0233756	ENSG00000119699, ENSG00000104365, ENSG00000112715, ENSG00000146648, ENSG00000128340, ENSG00000166949, ENSG00000105329, ENSG00000163513, ENSG00000171552, ENSG00000092969	447	65	6879	2.36758	0.997297	0.177088	0.158671
KEGG_PATHWAY	hsa04068:FoxO signaling pathway	16	1.36402	0.0262841	ENSG00000113916, ENSG00000104365, ENSG00000166949, ENSG00000105329, ENSG00000106617, ENSG00000156804, ENSG00000119699, ENSG00000150907, ENSG00000173846, ENSG00000146648, ENSG00000169047, ENSG00000147883, ENSG00000163513, ENSG00000092969, ENSG00000124762, ENSG00000145632	447	134	6879	1.83752	0.998717	0.189674	0.169948
KEGG_PATHWAY	hsa04022:cGMP-PKG signaling pathway	18	1.53453	0.0265543	ENSG00000157613, ENSG00000156113, ENSG00000172572, ENSG00000171132, ENSG00000065534, ENSG00000152402, ENSG00000116741, ENSG00000170214, ENSG00000163485, ENSG00000168398, ENSG00000169047, ENSG00000183023, ENSG00000144891, ENSG00000123104, ENSG00000058668, ENSG00000182158, ENSG00000182621, ENSG00000169418	447	158	6879	1.75321	0.998803	0.189674	0.169948
KEGG_PATHWAY	hsa05100:Bacterial invasion of epithelial cells	11	0.937766	0.0282893	ENSG00000105971, ENSG00000161638, ENSG00000105974, ENSG00000150093, ENSG00000105976, ENSG00000162704, ENSG00000089159, ENSG00000114423, ENSG00000115414, ENSG00000071205, ENSG00000035403	447	78	6879	2.17028	0.999234	0.196453	0.176022
KEGG_PATHWAY	hsa04670:Leukocyte transendothelial migration	14	1.19352	0.0345199	ENSG00000130402, ENSG00000147065, ENSG00000150093, ENSG00000072110, ENSG00000128340, ENSG00000154229, ENSG00000116701, ENSG00000261371, ENSG00000101608, ENSG00000162692, ENSG00000115232, ENSG00000266094, ENSG00000089159, ENSG00000035403	447	115	6879	1.87348	0.999847	0.233243	0.208986
KEGG_PATHWAY	hsa04270:Vascular smooth muscle contraction	14	1.19352	0.0389438	ENSG00000156113, ENSG00000171132, ENSG00000154229, ENSG00000065534, ENSG00000116711, ENSG00000152402, ENSG00000170214, ENSG00000064989, ENSG00000144891, ENSG00000123104, ENSG00000122786, ENSG00000182621, ENSG00000169418, ENSG00000107796	447	117	6879	1.84145	0.999951	0.256209	0.229563
KEGG_PATHWAY	hsa04666:Fc gamma R-mediated phagocytosis	11	0.937766	0.0441169	ENSG00000134516, ENSG00000067113, ENSG00000162407, ENSG00000128340, ENSG00000162704, ENSG00000141934, ENSG00000171132, ENSG00000154229, ENSG00000106683, ENSG00000148180, ENSG00000145555	447	84	6879	2.01526	0.999987	0.274662	0.246097
KEGG_PATHWAY	hsa04210:Apoptosis	9	0.767263	0.0455744	ENSG00000104365, ENSG00000104689, ENSG00000064012, ENSG00000026103, ENSG00000171552, ENSG00000162909, ENSG00000067182, ENSG00000134259, ENSG00000003402	447	62	6879	2.23393	0.999991	0.274662	0.246097
KEGG_PATHWAY	hsa05219:Bladder cancer	7	0.59676	0.0468641	ENSG00000112715, ENSG00000035664, ENSG00000146648, ENSG00000137801, ENSG00000196611, ENSG00000169429, ENSG00000124762	447	41	6879	2.62743	0.999994	0.274662	0.246097
KEGG_PATHWAY	hsa00512:Mucin type O-Glycan biosynthesis	6	0.511509	0.0470829	ENSG00000164574, ENSG00000119514, ENSG00000171155, ENSG00000136542, ENSG00000131386, ENSG00000143641	447	31	6879	2.97857	0.999994	0.274662	0.246097
KEGG_PATHWAY	hsa05222:Small cell lung cancer	11	0.937766	0.0472418	ENSG00000104365, ENSG00000091409, ENSG00000073756, ENSG00000150093, ENSG00000147883, ENSG00000171552, ENSG00000164171, ENSG00000115414, ENSG00000053747, ENSG00000005884, ENSG00000135862	447	85	6879	1.99155	0.999994	0.274662	0.246097
KEGG_PATHWAY	hsa00514:Other types of O-glycan biosynthesis	5	0.426257	0.0502847	ENSG00000198756, ENSG00000086062, ENSG00000172986, ENSG00000163378, ENSG00000106003	447	22	6879	3.49756	0.999997	0.285709	0.255995
KEGG_PATHWAY	hsa05145:Toxoplasmosis	13	1.10827	0.0518575	ENSG00000104365, ENSG00000150093, ENSG00000064012, ENSG00000105329, ENSG00000171552, ENSG00000135862, ENSG00000154589, ENSG00000119699, ENSG00000091409, ENSG00000126803, ENSG00000067182, ENSG00000053747, ENSG00000092969	447	110	6879	1.81873	0.999998	0.286867	0.257033
KEGG_PATHWAY	hsa04924:Renin secretion	9	0.767263	0.0533936	ENSG00000163485, ENSG00000156113, ENSG00000125384, ENSG00000172572, ENSG00000144891, ENSG00000123104, ENSG00000169418, ENSG00000182621, ENSG00000152402	447	64	6879	2.16411	0.999999	0.286867	0.257033
KEGG_PATHWAY	hsa04064:NF-kappa B signaling pathway	11	0.937766	0.053931	ENSG00000115594, ENSG00000104365, ENSG00000162692, ENSG00000073756, ENSG00000104856, ENSG00000171552, ENSG00000067182, ENSG00000003402, ENSG00000169429, ENSG00000122861, ENSG00000154589	447	87	6879	1.94577	0.999999	0.286867	0.257033
KEGG_PATHWAY	hsa04540:Gap junction	11	0.937766	0.0574991	ENSG00000167553, ENSG00000146648, ENSG00000152661, ENSG00000113721, ENSG00000102468, ENSG00000145431, ENSG00000154229, ENSG00000123104, ENSG00000182621, ENSG00000152402, ENSG00000170962	447	88	6879	1.92366	1	0.299475	0.268329
KEGG_PATHWAY	hsa04145:Phagosome	16	1.36402	0.0612382	ENSG00000174130, ENSG00000161638, ENSG00000150093, ENSG00000116701, ENSG00000072274, ENSG00000137801, ENSG00000164171, ENSG00000005893, ENSG00000204525, ENSG00000011028, ENSG00000186340, ENSG00000158270, ENSG00000082781, ENSG00000167553, ENSG00000259207, ENSG00000102189	447	150	6879	1.64152	1	0.31244	0.279946
KEGG_PATHWAY	hsa04925:Aldosterone synthesis and secretion	10	0.852515	0.0776242	ENSG00000157613, ENSG00000070808, ENSG00000171132, ENSG00000144891, ENSG00000154229, ENSG00000123104, ENSG00000182158, ENSG00000169418, ENSG00000182621, ENSG00000008118	447	81	6879	1.89991	1	0.388121	0.347756
KEGG_PATHWAY	hsa04380:Osteoclast differentiation	14	1.19352	0.0814445	ENSG00000104365, ENSG00000175592, ENSG00000105329, ENSG00000104856, ENSG00000116701, ENSG00000115641, ENSG00000115594, ENSG00000164761, ENSG00000184371, ENSG00000163513, ENSG00000259207, ENSG00000067182, ENSG00000182578, ENSG00000092969	447	131	6879	1.64465	1	0.399238	0.357717
KEGG_PATHWAY	hsa04931:Insulin resistance	12	1.02302	0.0898441	ENSG00000157613, ENSG00000104365, ENSG00000150907, ENSG00000117394, ENSG00000169047, ENSG00000100504, ENSG00000072310, ENSG00000119938, ENSG00000171132, ENSG00000106617, ENSG00000067182, ENSG00000182158	447	108	6879	1.70992	1	0.431943	0.387021
KEGG_PATHWAY	hsa04066:HIF-1 signaling pathway	11	0.937766	0.0915827	ENSG00000170525, ENSG00000112715, ENSG00000160712, ENSG00000146648, ENSG00000100292, ENSG00000117394, ENSG00000070808, ENSG00000154229, ENSG00000072274, ENSG00000106366, ENSG00000124762	447	96	6879	1.76335	1	0.431994	0.387067

## Sheet: kegg_output_upregulated_D8_RA_O
Upregulated
Category	Term	Count	%	PValue	Genes	List Total	Pop Hits	Pop Total	Fold Enrichment	Bonferroni	Benjamini	FDR
KEGG_PATHWAY	hsa04724:Glutamatergic synapse	37	2.10227	9.78939e-14	ENSG00000106688, ENSG00000162989, ENSG00000104888, ENSG00000105737, ENSG00000198822, ENSG00000152822, ENSG00000176533, ENSG00000179603, ENSG00000137841, ENSG00000155897, ENSG00000127928, ENSG00000251322, ENSG00000161681, ENSG00000120251, ENSG00000183454, ENSG00000164418, ENSG00000126583, ENSG00000176884, ENSG00000161509, ENSG00000110436, ENSG00000103942, ENSG00000196277, ENSG00000173175, ENSG0000…	541	114	6879	4.12691	2.42846e-11	2.42777e-11	2.11451e-11
KEGG_PATHWAY	hsa04713:Circadian entrainment	33	1.875	3.23621e-13	ENSG00000162989, ENSG00000162728, ENSG00000176533, ENSG00000198626, ENSG00000137841, ENSG00000155897, ENSG00000127928, ENSG00000120251, ENSG00000183454, ENSG00000100784, ENSG00000058404, ENSG00000089250, ENSG00000126583, ENSG00000176884, ENSG00000161509, ENSG00000061918, ENSG00000173175, ENSG00000157388, ENSG00000157542, ENSG00000196557, ENSG00000170345, ENSG00000152578, ENSG00000196218, ENSG0000…	541	95	6879	4.41691	8.02602e-11	4.0129e-11	3.49511e-11
KEGG_PATHWAY	hsa04725:Cholinergic synapse	33	1.875	3.6876e-11	ENSG00000162989, ENSG00000175344, ENSG00000176533, ENSG00000080644, ENSG00000137841, ENSG00000155897, ENSG00000148408, ENSG00000117971, ENSG00000127928, ENSG00000123700, ENSG00000184185, ENSG00000058404, ENSG00000087085, ENSG00000187714, ENSG00000133019, ENSG00000180720, ENSG00000126583, ENSG00000053918, ENSG00000173175, ENSG00000146592, ENSG00000160716, ENSG00000075043, ENSG00000157388, ENSG0000…	541	111	6879	3.78024	9.14523e-09	3.04841e-09	2.65507e-09
KEGG_PATHWAY	hsa04723:Retrograde endocannabinoid signaling	29	1.64773	1.71134e-09	ENSG00000162989, ENSG00000104888, ENSG00000162728, ENSG00000152822, ENSG00000176533, ENSG00000118432, ENSG00000137841, ENSG00000155897, ENSG00000163285, ENSG00000148408, ENSG00000127928, ENSG00000079841, ENSG00000120251, ENSG00000126583, ENSG00000173175, ENSG00000268089, ENSG00000157388, ENSG00000157542, ENSG00000152578, ENSG00000162188, ENSG00000087258, ENSG00000168243, ENSG00000117480, ENSG0000…	541	101	6879	3.65094	4.24412e-07	1.00821e-07	8.78116e-08
KEGG_PATHWAY	hsa04728:Dopaminergic synapse	33	1.875	2.03268e-09	ENSG00000149295, ENSG00000132437, ENSG00000162989, ENSG00000069535, ENSG00000162728, ENSG00000176533, ENSG00000137841, ENSG00000148408, ENSG00000127928, ENSG00000120251, ENSG00000183454, ENSG00000058404, ENSG00000130643, ENSG00000126583, ENSG00000155980, ENSG00000068971, ENSG00000074211, ENSG00000173175, ENSG00000146592, ENSG00000167393, ENSG00000157388, ENSG00000157542, ENSG00000168280, ENSG0000…	541	128	6879	3.27817	5.04103e-07	1.00821e-07	8.78116e-08
KEGG_PATHWAY	hsa04911:Insulin secretion	26	1.47727	3.38802e-09	ENSG00000129244, ENSG00000132639, ENSG00000198626, ENSG00000112164, ENSG00000135643, ENSG00000137841, ENSG00000155897, ENSG00000058404, ENSG00000006071, ENSG00000133019, ENSG00000105642, ENSG00000126583, ENSG00000106633, ENSG00000173175, ENSG00000146592, ENSG00000105649, ENSG00000105409, ENSG00000157388, ENSG00000176406, ENSG00000186472, ENSG00000143603, ENSG00000187486, ENSG00000078549, ENSG0000…	541	85	6879	3.8894	8.40229e-07	1.40038e-07	1.21969e-07
KEGG_PATHWAY	hsa04080:Neuroactive ligand-receptor interaction	52	2.95455	4.58383e-09	ENSG00000149295, ENSG00000160801, ENSG00000175344, ENSG00000112964, ENSG00000116329, ENSG00000198822, ENSG00000152822, ENSG00000080644, ENSG00000112164, ENSG00000118432, ENSG00000163285, ENSG00000117971, ENSG00000113494, ENSG00000123901, ENSG00000183454, ENSG00000164418, ENSG00000176884, ENSG00000101180, ENSG00000161509, ENSG00000196277, ENSG00000268089, ENSG00000181072, ENSG00000112038, ENSG0000…	541	277	6879	2.387	1.13679e-06	1.62399e-07	1.41444e-07
KEGG_PATHWAY	hsa04360:Axon guidance	32	1.81818	6.80843e-09	ENSG00000107731, ENSG00000156687, ENSG00000108947, ENSG00000196220, ENSG00000143590, ENSG00000167680, ENSG00000137843, ENSG00000116106, ENSG00000157851, ENSG00000148948, ENSG00000121966, ENSG00000162631, ENSG00000106123, ENSG00000099617, ENSG00000092421, ENSG00000135333, ENSG00000113763, ENSG00000198910, ENSG00000077264, ENSG00000172602, ENSG00000137872, ENSG00000082684, ENSG00000136040, ENSG0000…	541	127	6879	3.20387	1.68849e-06	2.11061e-07	1.83828e-07
KEGG_PATHWAY	hsa04020:Calcium signaling pathway	38	2.15909	2.99591e-08	ENSG00000089041, ENSG00000158748, ENSG00000175344, ENSG00000137825, ENSG00000115556, ENSG00000152822, ENSG00000198626, ENSG00000137841, ENSG00000155897, ENSG00000148408, ENSG00000141736, ENSG00000183454, ENSG00000058404, ENSG00000133019, ENSG00000089250, ENSG00000113749, ENSG00000065361, ENSG00000126583, ENSG00000176884, ENSG00000118160, ENSG00000161509, ENSG00000067842, ENSG00000157388, ENSG0000…	541	179	6879	2.69935	7.42982e-06	8.25538e-07	7.19017e-07
KEGG_PATHWAY	hsa05032:Morphine addiction	25	1.42045	7.29651e-08	ENSG00000162989, ENSG00000162728, ENSG00000176533, ENSG00000155897, ENSG00000163285, ENSG00000148408, ENSG00000127928, ENSG00000186642, ENSG00000128655, ENSG00000125388, ENSG00000126583, ENSG00000152270, ENSG00000173175, ENSG00000268089, ENSG00000157542, ENSG00000112038, ENSG00000162188, ENSG00000087258, ENSG00000168243, ENSG00000182256, ENSG00000100077, ENSG00000166501, ENSG00000164742, ENSG0000…	541	91	6879	3.49323	1.80952e-05	1.80954e-06	1.57605e-06
KEGG_PATHWAY	hsa05033:Nicotine addiction	14	0.795455	6.19122e-06	ENSG00000176884, ENSG00000175344, ENSG00000104888, ENSG00000161509, ENSG00000160716, ENSG00000268089, ENSG00000152578, ENSG00000163285, ENSG00000148408, ENSG00000120251, ENSG00000183454, ENSG00000182256, ENSG00000125675, ENSG00000166206	541	40	6879	4.45037	0.00153425	0.000139584	0.000121573
KEGG_PATHWAY	hsa04261:Adrenergic signaling in cardiomyocytes	28	1.59091	6.8818e-06	ENSG00000129244, ENSG00000198626, ENSG00000007402, ENSG00000137841, ENSG00000155897, ENSG00000100784, ENSG00000058404, ENSG00000183873, ENSG00000182389, ENSG00000075429, ENSG00000129991, ENSG00000053918, ENSG00000068971, ENSG00000177098, ENSG00000074211, ENSG00000173175, ENSG00000146592, ENSG00000167393, ENSG00000105605, ENSG00000067842, ENSG00000075461, ENSG00000105409, ENSG00000157388, ENSG0000…	541	138	6879	2.57992	0.00170524	0.000142224	0.000123872
KEGG_PATHWAY	hsa05031:Amphetamine addiction	18	1.02273	8.45676e-06	ENSG00000132437, ENSG00000126583, ENSG00000176884, ENSG00000069535, ENSG00000198576, ENSG00000161509, ENSG00000173175, ENSG00000146592, ENSG00000157388, ENSG00000170345, ENSG00000152578, ENSG00000189221, ENSG00000036565, ENSG00000120251, ENSG00000183454, ENSG00000058404, ENSG00000166501, ENSG00000125675	541	66	6879	3.46782	0.00209509	0.000161329	0.000140512
KEGG_PATHWAY	hsa04727:GABAergic synapse	20	1.13636	2.30798e-05	ENSG00000126583, ENSG00000173175, ENSG00000176533, ENSG00000268089, ENSG00000157388, ENSG00000157542, ENSG00000155897, ENSG00000163285, ENSG00000148408, ENSG00000127928, ENSG00000162188, ENSG00000087258, ENSG00000168243, ENSG00000183044, ENSG00000188338, ENSG00000182256, ENSG00000164742, ENSG00000166501, ENSG00000167414, ENSG00000166206	541	85	6879	2.99185	0.0057075	0.000401784	0.000349941
KEGG_PATHWAY	hsa04024:cAMP signaling pathway	34	1.93182	2.43015e-05	ENSG00000149295, ENSG00000158748, ENSG00000129244, ENSG00000198626, ENSG00000134215, ENSG00000112164, ENSG00000155897, ENSG00000168830, ENSG00000120251, ENSG00000183454, ENSG00000058404, ENSG00000129991, ENSG00000176884, ENSG00000156299, ENSG00000152270, ENSG00000161509, ENSG00000173175, ENSG00000146592, ENSG00000067842, ENSG00000105409, ENSG00000157388, ENSG00000181072, ENSG00000111087, ENSG0000…	541	198	6879	2.18344	0.00600871	0.000401784	0.000349941
KEGG_PATHWAY	hsa05030:Cocaine addiction	14	0.795455	6.99312e-05	ENSG00000149295, ENSG00000132437, ENSG00000176884, ENSG00000069535, ENSG00000161509, ENSG00000173175, ENSG00000146592, ENSG00000164082, ENSG00000198822, ENSG00000189221, ENSG00000036565, ENSG00000108370, ENSG00000120251, ENSG00000183454	541	49	6879	3.63295	0.017194	0.00108393	0.000944072
KEGG_PATHWAY	hsa04921:Oxytocin signaling pathway	27	1.53409	9.06739e-05	ENSG00000162989, ENSG00000162728, ENSG00000198626, ENSG00000007402, ENSG00000137841, ENSG00000155897, ENSG00000123700, ENSG00000184185, ENSG00000058404, ENSG00000182389, ENSG00000075429, ENSG00000126583, ENSG00000061918, ENSG00000173175, ENSG00000105605, ENSG00000075461, ENSG00000157388, ENSG00000157542, ENSG00000170345, ENSG00000196218, ENSG00000004468, ENSG00000166862, ENSG00000087258, ENSG0000…	541	150	6879	2.28876	0.0222372	0.00132277	0.00115209
KEGG_PATHWAY	hsa04726:Serotonergic synapse	22	1.25	0.000119693	ENSG00000158748, ENSG00000132437, ENSG00000126583, ENSG00000162989, ENSG00000069535, ENSG00000173175, ENSG00000162728, ENSG00000176533, ENSG00000157388, ENSG00000157542, ENSG00000137841, ENSG00000148408, ENSG00000189221, ENSG00000127928, ENSG00000036565, ENSG00000162188, ENSG00000168830, ENSG00000087258, ENSG00000168243, ENSG00000166501, ENSG00000167414, ENSG00000166206	541	111	6879	2.52016	0.0292493	0.0016491	0.00143631
KEGG_PATHWAY	hsa04015:Rap1 signaling pathway	33	1.875	0.00018854	ENSG00000149295, ENSG00000076864, ENSG00000128052, ENSG00000143590, ENSG00000064300, ENSG00000066468, ENSG00000176732, ENSG00000064547, ENSG00000005961, ENSG00000136237, ENSG00000118432, ENSG00000137841, ENSG00000155897, ENSG00000171105, ENSG00000171517, ENSG00000160271, ENSG00000183454, ENSG00000102466, ENSG00000184304, ENSG00000102981, ENSG00000157404, ENSG00000126583, ENSG00000068078, ENSG0000…	541	210	6879	1.99813	0.0456858	0.00246094	0.0021434
KEGG_PATHWAY	hsa04925:Aldosterone synthesis and secretion	17	0.965909	0.000459491	ENSG00000126583, ENSG00000173175, ENSG00000146592, ENSG00000157388, ENSG00000196557, ENSG00000171303, ENSG00000155897, ENSG00000137841, ENSG00000006283, ENSG00000147465, ENSG00000186642, ENSG00000058404, ENSG00000123358, ENSG00000184304, ENSG00000164742, ENSG00000166501, ENSG00000169427	541	81	6879	2.66865	0.107724	0.00569769	0.00496251
KEGG_PATHWAY	hsa04022:cGMP-PKG signaling pathway	26	1.47727	0.000529003	ENSG00000129244, ENSG00000116329, ENSG00000136574, ENSG00000135643, ENSG00000137841, ENSG00000155897, ENSG00000171105, ENSG00000184160, ENSG00000186642, ENSG00000121361, ENSG00000072952, ENSG00000152270, ENSG00000118160, ENSG00000061918, ENSG00000173175, ENSG00000146592, ENSG00000067842, ENSG00000105409, ENSG00000157388, ENSG00000074370, ENSG00000136160, ENSG00000100678, ENSG00000157087, ENSG0000…	541	158	6879	2.0924	0.122982	0.00624727	0.00544117
KEGG_PATHWAY	hsa05200:Pathways in cancer	49	2.78409	0.00118738	ENSG00000129521, ENSG00000112769, ENSG00000066468, ENSG00000007968, ENSG00000138795, ENSG00000115596, ENSG00000155897, ENSG00000125845, ENSG00000100985, ENSG00000121966, ENSG00000141736, ENSG00000066032, ENSG00000002745, ENSG00000126583, ENSG00000173175, ENSG00000143816, ENSG00000170345, ENSG00000115266, ENSG00000187323, ENSG00000164742, ENSG00000107562, ENSG00000167414, ENSG00000198400, ENSG0000…	541	393	6879	1.58537	0.255205	0.013385	0.0116579
KEGG_PATHWAY	hsa05412:Arrhythmogenic right ventricular cardiomyopathy (ARVC)	14	0.795455	0.00182493	ENSG00000066032, ENSG00000077943, ENSG00000105605, ENSG00000075461, ENSG00000157388, ENSG00000138795, ENSG00000198626, ENSG00000057294, ENSG00000007402, ENSG00000005961, ENSG00000144668, ENSG00000166862, ENSG00000182389, ENSG00000075429	541	67	6879	2.65694	0.36428	0.0196775	0.0171385
KEGG_PATHWAY	hsa04918:Thyroid hormone synthesis	14	0.795455	0.00274823	ENSG00000105641, ENSG00000129244, ENSG00000126583, ENSG00000173175, ENSG00000146592, ENSG00000211445, ENSG00000081479, ENSG00000105409, ENSG00000116157, ENSG00000155897, ENSG00000137841, ENSG00000141505, ENSG00000164742, ENSG00000166501	541	70	6879	2.54307	0.494647	0.0283983	0.024734
KEGG_PATHWAY	hsa04014:Ras signaling pathway	31	1.76136	0.00289878	ENSG00000128052, ENSG00000143590, ENSG00000064300, ENSG00000172575, ENSG00000066468, ENSG00000137843, ENSG00000176533, ENSG00000136237, ENSG00000171105, ENSG00000127928, ENSG00000160271, ENSG00000129946, ENSG00000183454, ENSG00000102466, ENSG00000033327, ENSG00000157404, ENSG00000126583, ENSG00000068078, ENSG00000176884, ENSG00000099617, ENSG00000156299, ENSG00000068831, ENSG00000077264, ENSG0000…	541	226	6879	1.74414	0.513219	0.0287559	0.0250454
KEGG_PATHWAY	hsa04971:Gastric acid secretion	14	0.795455	0.00402231	ENSG00000133019, ENSG00000113749, ENSG00000129244, ENSG00000126583, ENSG00000053918, ENSG00000173175, ENSG00000105409, ENSG00000155897, ENSG00000137841, ENSG00000123700, ENSG00000058404, ENSG00000164742, ENSG00000166501, ENSG00000140795	541	73	6879	2.43856	0.631953	0.0383666	0.0334161
KEGG_PATHWAY	hsa05414:Dilated cardiomyopathy	15	0.852273	0.00536751	ENSG00000129991, ENSG00000077943, ENSG00000173175, ENSG00000105605, ENSG00000075461, ENSG00000157388, ENSG00000198626, ENSG00000007402, ENSG00000005961, ENSG00000155897, ENSG00000144668, ENSG00000166862, ENSG00000182389, ENSG00000164742, ENSG00000075429	541	84	6879	2.2706	0.73677	0.0493016	0.0429401
KEGG_PATHWAY	hsa04151:PI3K-Akt signaling pathway	41	2.32955	0.00737641	ENSG00000112964, ENSG00000112769, ENSG00000128052, ENSG00000143590, ENSG00000064300, ENSG00000066468, ENSG00000105639, ENSG00000060718, ENSG00000176533, ENSG00000064547, ENSG00000005961, ENSG00000116147, ENSG00000118971, ENSG00000171105, ENSG00000189056, ENSG00000113494, ENSG00000171517, ENSG00000144668, ENSG00000127928, ENSG00000100889, ENSG00000109072, ENSG00000102466, ENSG00000157404, ENSG0000…	541	345	6879	1.5111	0.840567	0.0653339	0.0569037
KEGG_PATHWAY	hsa04974:Protein digestion and absorption	15	0.852273	0.00814764	ENSG00000129244, ENSG00000106688, ENSG00000053918, ENSG00000111799, ENSG00000118160, ENSG00000060718, ENSG00000105409, ENSG00000112394, ENSG00000112280, ENSG00000100678, ENSG00000049089, ENSG00000122121, ENSG00000164626, ENSG00000092758, ENSG00000187955	541	88	6879	2.16739	0.868519	0.0696764	0.0606859
KEGG_PATHWAY	hsa00260:Glycine, serine and threonine metabolism	9	0.511364	0.00956687	ENSG00000189221, ENSG00000178445, ENSG00000274276, ENSG00000069535, ENSG00000132837, ENSG00000179761, ENSG00000164708, ENSG00000160200, ENSG00000171766	541	39	6879	2.93431	0.907819	0.0790861	0.0688814
KEGG_PATHWAY	hsa04972:Pancreatic secretion	15	0.852273	0.0131044	ENSG00000133019, ENSG00000129244, ENSG00000126583, ENSG00000053918, ENSG00000173175, ENSG00000067842, ENSG00000105409, ENSG00000074370, ENSG00000198626, ENSG00000004468, ENSG00000155897, ENSG00000137841, ENSG00000157087, ENSG00000164742, ENSG00000166501	541	93	6879	2.05086	0.962046	0.104692	0.0911831
KEGG_PATHWAY	hsa04390:Hippo signaling pathway	21	1.19318	0.0139782	ENSG00000066032, ENSG00000156466, ENSG00000002745, ENSG00000074211, ENSG00000073350, ENSG00000143816, ENSG00000134376, ENSG00000138795, ENSG00000153303, ENSG00000116985, ENSG00000138696, ENSG00000150672, ENSG00000115596, ENSG00000115266, ENSG00000118971, ENSG00000125845, ENSG00000143869, ENSG00000078900, ENSG00000101144, ENSG00000102981, ENSG00000168646	541	151	6879	1.76836	0.969531	0.104692	0.0911831
KEGG_PATHWAY	hsa00330:Arginine and proline metabolism	10	0.568182	0.0145241	ENSG00000237289, ENSG00000223572, ENSG00000189221, ENSG00000089250, ENSG00000069535, ENSG00000166165, ENSG00000120053, ENSG00000164867, ENSG00000007171, ENSG00000171766	541	50	6879	2.54307	0.973441	0.104692	0.0911831
KEGG_PATHWAY	hsa05014:Amyotrophic lateral sclerosis (ALS)	10	0.568182	0.0145241	ENSG00000089250, ENSG00000135406, ENSG00000176884, ENSG00000104722, ENSG00000161509, ENSG00000110436, ENSG00000120251, ENSG00000183454, ENSG00000277586, ENSG00000100285	541	50	6879	2.54307	0.973441	0.104692	0.0911831
KEGG_PATHWAY	hsa04514:Cell adhesion molecules (CAMs)	20	1.13636	0.014775	ENSG00000153563, ENSG00000172260, ENSG00000108622, ENSG00000077943, ENSG00000162706, ENSG00000179915, ENSG00000198910, ENSG00000110076, ENSG00000174469, ENSG00000148948, ENSG00000144668, ENSG00000184144, ENSG00000146938, ENSG00000131409, ENSG00000018236, ENSG00000091129, ENSG00000184697, ENSG00000163531, ENSG00000162631, ENSG00000182985	541	142	6879	1.79089	0.975067	0.104692	0.0911831
KEGG_PATHWAY	hsa04970:Salivary secretion	14	0.795455	0.0159513	ENSG00000133019, ENSG00000089250, ENSG00000129244, ENSG00000126583, ENSG00000061918, ENSG00000173175, ENSG00000067842, ENSG00000105409, ENSG00000004468, ENSG00000155897, ENSG00000137841, ENSG00000157087, ENSG00000164742, ENSG00000166501	541	86	6879	2.06994	0.98146	0.109887	0.0957081
KEGG_PATHWAY	hsa04730:Long-term depression	11	0.625	0.0173124	ENSG00000128266, ENSG00000089250, ENSG00000126583, ENSG00000087258, ENSG00000061918, ENSG00000120251, ENSG00000152822, ENSG00000166501, ENSG00000196218, ENSG00000125675, ENSG00000137841	541	60	6879	2.33115	0.986846	0.11604	0.101067
KEGG_PATHWAY	hsa04915:Estrogen signaling pathway	15	0.852273	0.0218224	ENSG00000162989, ENSG00000173175, ENSG00000146592, ENSG00000162728, ENSG00000157542, ENSG00000112038, ENSG00000152822, ENSG00000170345, ENSG00000155897, ENSG00000137841, ENSG00000087258, ENSG00000100985, ENSG00000164867, ENSG00000129946, ENSG00000164742	541	99	6879	1.92657	0.995797	0.14242	0.124043
KEGG_PATHWAY	hsa05217:Basal cell carcinoma	10	0.568182	0.0233531	ENSG00000002745, ENSG00000125845, ENSG00000143816, ENSG00000106571, ENSG00000138795, ENSG00000111087, ENSG00000185920, ENSG00000115596, ENSG00000168646, ENSG00000115266	541	54	6879	2.35469	0.99715	0.148502	0.12934
KEGG_PATHWAY	hsa04260:Cardiac muscle contraction	12	0.681818	0.0311271	ENSG00000129991, ENSG00000166862, ENSG00000129244, ENSG00000233954, ENSG00000105605, ENSG00000075461, ENSG00000105409, ENSG00000157388, ENSG00000182389, ENSG00000198626, ENSG00000075429, ENSG00000007402	541	75	6879	2.03445	0.999607	0.192684	0.167822
KEGG_PATHWAY	hsa04720:Long-term potentiation	11	0.625	0.0318551	ENSG00000176884, ENSG00000126583, ENSG00000161509, ENSG00000120251, ENSG00000183454, ENSG00000058404, ENSG00000152822, ENSG00000164742, ENSG00000166501, ENSG00000155897, ENSG00000137841	541	66	6879	2.11922	0.999674	0.192684	0.167822
KEGG_PATHWAY	hsa05034:Alcoholism	22	1.25	0.0363608	ENSG00000149295, ENSG00000132437, ENSG00000176884, ENSG00000069535, ENSG00000148053, ENSG00000161509, ENSG00000173175, ENSG00000146592, ENSG00000176533, ENSG00000099284, ENSG00000189221, ENSG00000272196, ENSG00000127928, ENSG00000036565, ENSG00000203811, ENSG00000162188, ENSG00000087258, ENSG00000275714, ENSG00000168243, ENSG00000129946, ENSG00000183454, ENSG00000167414	541	177	6879	1.58044	0.999897	0.214702	0.186998
KEGG_PATHWAY	hsa04010:MAPK signaling pathway	29	1.64773	0.0392077	ENSG00000153233, ENSG00000198400, ENSG00000172575, ENSG00000066468, ENSG00000008735, ENSG00000007402, ENSG00000148408, ENSG00000102466, ENSG00000100784, ENSG00000182389, ENSG00000184545, ENSG00000075429, ENSG00000126583, ENSG00000068078, ENSG00000148053, ENSG00000068831, ENSG00000105605, ENSG00000075461, ENSG00000139318, ENSG00000157388, ENSG00000196557, ENSG00000170345, ENSG00000130222, ENSG0000…	541	253	6879	1.45749	0.999951	0.220755	0.19227
KEGG_PATHWAY	hsa00360:Phenylalanine metabolism	5	0.284091	0.0392924	ENSG00000189221, ENSG00000240972, ENSG00000132437, ENSG00000069535, ENSG00000120053	541	17	6879	3.73981	0.999952	0.220755	0.19227
KEGG_PATHWAY	hsa05410:Hypertrophic cardiomyopathy (HCM)	12	0.681818	0.0400563	ENSG00000144668, ENSG00000129991, ENSG00000166862, ENSG00000077943, ENSG00000105605, ENSG00000075461, ENSG00000157388, ENSG00000182389, ENSG00000198626, ENSG00000075429, ENSG00000007402, ENSG00000005961	541	78	6879	1.95621	0.99996	0.220755	0.19227
KEGG_PATHWAY	hsa04916:Melanogenesis	14	0.795455	0.0481468	ENSG00000157404, ENSG00000126583, ENSG00000002745, ENSG00000173175, ENSG00000143816, ENSG00000138795, ENSG00000115596, ENSG00000155897, ENSG00000137841, ENSG00000136160, ENSG00000087258, ENSG00000058404, ENSG00000164742, ENSG00000166501	541	100	6879	1.78015	0.999995	0.259574	0.226081
KEGG_PATHWAY	hsa00350:Tyrosine metabolism	7	0.397727	0.0524837	ENSG00000189221, ENSG00000240972, ENSG00000132437, ENSG00000069535, ENSG00000123454, ENSG00000120053, ENSG00000141744	541	35	6879	2.54307	0.999998	0.276394	0.240731
KEGG_PATHWAY	hsa02010:ABC transporters	8	0.454545	0.0534957	ENSG00000005471, ENSG00000173208, ENSG00000085563, ENSG00000172350, ENSG00000160179, ENSG00000006071, ENSG00000144452, ENSG00000179869	541	44	6879	2.31188	0.999999	0.276394	0.240731
KEGG_PATHWAY	hsa04721:Synaptic vesicle cycle	10	0.568182	0.0559242	ENSG00000148408, ENSG00000130477, ENSG00000145920, ENSG00000036565, ENSG00000168993, ENSG00000104888, ENSG00000079841, ENSG00000132639, ENSG00000105649, ENSG00000187714	541	63	6879	2.01831	0.999999	0.283045	0.246523
KEGG_PATHWAY	hsa00220:Arginine biosynthesis	5	0.284091	0.0664752	ENSG00000089250, ENSG00000120053, ENSG00000164867, ENSG00000007171, ENSG00000130707	541	20	6879	3.17884	1	0.329717	0.287173
KEGG_PATHWAY	hsa04270:Vascular smooth muscle contraction	15	0.852273	0.073329	ENSG00000131477, ENSG00000126583, ENSG00000072952, ENSG00000061918, ENSG00000173175, ENSG00000065675, ENSG00000157388, ENSG00000135643, ENSG00000155897, ENSG00000137841, ENSG00000167641, ENSG00000027075, ENSG00000164742, ENSG00000166501, ENSG00000140795	541	117	6879	1.63017	1	0.350173	0.30499
KEGG_PATHWAY	hsa04310:Wnt signaling pathway	17	0.965909	0.0734234	ENSG00000140807, ENSG00000126583, ENSG00000002745, ENSG00000181274, ENSG00000143816, ENSG00000138795, ENSG00000115596, ENSG00000115266, ENSG00000118971, ENSG00000137841, ENSG00000168772, ENSG00000146122, ENSG00000106483, ENSG00000058404, ENSG00000166501, ENSG00000095739, ENSG00000168646	541	138	6879	1.56638	1	0.350173	0.30499
KEGG_PATHWAY	hsa04012:ErbB signaling pathway	12	0.681818	0.077044	ENSG00000185737, ENSG00000065361, ENSG00000126583, ENSG00000101349, ENSG00000141736, ENSG00000129946, ENSG00000137843, ENSG00000058404, ENSG00000077264, ENSG00000166501, ENSG00000163235, ENSG00000158458	541	87	6879	1.75384	1	0.360508	0.313991
KEGG_PATHWAY	hsa04930:Type II diabetes mellitus	8	0.454545	0.0787857	ENSG00000148408, ENSG00000106633, ENSG00000006283, ENSG00000187486, ENSG00000006071, ENSG00000157388, ENSG00000181856, ENSG00000171105	541	48	6879	2.11922	1	0.361831	0.315143
KEGG_PATHWAY	hsa04510:Focal adhesion	23	1.30682	0.0846555	ENSG00000101680, ENSG00000105664, ENSG00000126583, ENSG00000077943, ENSG00000112769, ENSG00000128052, ENSG00000077522, ENSG00000060718, ENSG00000137843, ENSG00000077264, ENSG00000134215, ENSG00000116147, ENSG00000005961, ENSG00000118971, ENSG00000189056, ENSG00000144668, ENSG00000058335, ENSG00000109072, ENSG00000101349, ENSG00000141736, ENSG00000129946, ENSG00000166501, ENSG00000140795	541	206	6879	1.41967	1	0.38172	0.332465
KEGG_PATHWAY	hsa04062:Chemokine signaling pathway	21	1.19318	0.0918258	ENSG00000156299, ENSG00000068831, ENSG00000173175, ENSG00000155849, ENSG00000105639, ENSG00000176533, ENSG00000134215, ENSG00000155897, ENSG00000137841, ENSG00000118689, ENSG00000006210, ENSG00000127928, ENSG00000162188, ENSG00000168243, ENSG00000121966, ENSG00000129946, ENSG00000100077, ENSG00000164742, ENSG00000107562, ENSG00000167414, ENSG00000125388	541	186	6879	1.4356	1	0.406657	0.354185
KEGG_PATHWAY	hsa05219:Bladder cancer	7	0.397727	0.0983886	ENSG00000068078, ENSG00000100985, ENSG00000025708, ENSG00000141736, ENSG00000196730, ENSG00000100784, ENSG00000007968	541	41	6879	2.17091	1	0.428077	0.372841
