# Supplementary material for: ZMYND8 suppresses MAPT213 LncRNA transcription to promote neuronal differentiation
Source: Cell Death Dis. 2022 Sep 5;13(9):766. doi: 10.1038/s41419-022-05212-x (PMC9445031; doi:10.1038/s41419-022-05212-x)
Supplement: Supplementary file 3 — Supplementary Table 4 [file 41419_2022_5212_MOESM3_ESM.xlsx]

## Sheet: tfbs_output_downregulated_D8_RA
Supplementary Table 4: TFBS analysis of ZMYND8 overexpression + RA vs Contrl + RA
Downregulated
Category	Term	Count	%	PValue	Genes	List Total	Pop Hits	Pop Total	Fold Enrichment	Bonferroni	Benjamini	FDR
UCSC_TFBS	AP1	784	66.8372	6.39511e-56	ENSG00000181104, ENSG00000137628, ENSG00000263528, ENSG00000170214, ENSG00000029153, ENSG00000151929, ENSG00000099260, ENSG00000100345, ENSG00000229619, ENSG00000145012, ENSG00000100100, ENSG00000101670, ENSG00000162836, ENSG00000069869, ENSG00000136542, ENSG00000171552, ENSG00000171310, ENSG00000099250, ENSG00000134369, ENSG00000157227, ENSG00000151917, ENSG00000008441, ENSG00000014914, ENSG0000…	1075	10356	20726	1.45959	1.13193e-53	1.13193e-53	5.11609e-55
UCSC_TFBS	BACH2	622	53.0264	4.34917e-54	ENSG00000181467, ENSG00000139926, ENSG00000156265, ENSG00000263528, ENSG00000132294, ENSG00000067798, ENSG00000137745, ENSG00000138835, ENSG00000150961, ENSG00000170214, ENSG00000029153, ENSG00000151929, ENSG00000099260, ENSG00000100345, ENSG00000123104, ENSG00000229619, ENSG00000145012, ENSG00000079308, ENSG00000184743, ENSG00000101670, ENSG00000156011, ENSG00000099377, ENSG00000134363, ENSG0000…	1075	7316	20726	1.63917	7.69803e-52	3.84902e-52	1.73967e-53
UCSC_TFBS	BACH1	684	58.312	1.02627e-50	ENSG00000181104, ENSG00000181467, ENSG00000139926, ENSG00000077238, ENSG00000156265, ENSG00000137628, ENSG00000112208, ENSG00000158683, ENSG00000132294, ENSG00000067798, ENSG00000137745, ENSG00000138835, ENSG00000150961, ENSG00000170214, ENSG00000151929, ENSG00000099260, ENSG00000168497, ENSG00000100345, ENSG00000123104, ENSG00000229619, ENSG00000145012, ENSG00000079308, ENSG00000184743, ENSG0000…	1075	8612	20726	1.5313	1.81649e-48	6.05498e-49	2.73672e-50
UCSC_TFBS	RSRFC4	629	53.6232	2.55341e-40	ENSG00000181104, ENSG00000181467, ENSG00000240764, ENSG00000139926, ENSG00000156265, ENSG00000157111, ENSG00000170571, ENSG00000132294, ENSG00000067798, ENSG00000138835, ENSG00000170214, ENSG00000151929, ENSG00000099260, ENSG00000168497, ENSG00000123104, ENSG00000229619, ENSG00000145012, ENSG00000079308, ENSG00000184743, ENSG00000111348, ENSG00000156011, ENSG00000069869, ENSG00000136542, ENSG0000…	1075	8084	20726	1.50014	4.51953e-38	1.12988e-38	5.10682e-40
UCSC_TFBS	SOX5	634	54.0494	2.58333e-39	ENSG00000240764, ENSG00000139926, ENSG00000162704, ENSG00000137628, ENSG00000263528, ENSG00000158683, ENSG00000132294, ENSG00000067798, ENSG00000137745, ENSG00000138835, ENSG00000000971, ENSG00000170214, ENSG00000029153, ENSG00000099260, ENSG00000168497, ENSG00000205403, ENSG00000123104, ENSG00000229619, ENSG00000145012, ENSG00000079308, ENSG00000100100, ENSG00000146469, ENSG00000111348, ENSG0000…	1075	8229	20726	1.48542	4.5725e-37	9.145e-38	4.13333e-39
UCSC_TFBS	LHX3	519	44.2455	5.83968e-38	ENSG00000181467, ENSG00000240764, ENSG00000139926, ENSG00000077238, ENSG00000156265, ENSG00000162704, ENSG00000112208, ENSG00000132294, ENSG00000067798, ENSG00000150961, ENSG00000170214, ENSG00000099260, ENSG00000162711, ENSG00000123104, ENSG00000229619, ENSG00000145012, ENSG00000079308, ENSG00000179397, ENSG00000162836, ENSG00000156011, ENSG00000136542, ENSG00000099377, ENSG00000134363, ENSG0000…	1075	6235	20726	1.60486	1.03362e-35	1.72271e-36	7.78624e-38
UCSC_TFBS	FREAC7	626	53.3674	3.64447e-34	ENSG00000139926, ENSG00000156265, ENSG00000162704, ENSG00000137628, ENSG00000067798, ENSG00000138835, ENSG00000150961, ENSG00000170214, ENSG00000151929, ENSG00000099260, ENSG00000168497, ENSG00000205403, ENSG00000100345, ENSG00000123104, ENSG00000229619, ENSG00000145012, ENSG00000184743, ENSG00000146469, ENSG00000111348, ENSG00000156011, ENSG00000069869, ENSG00000136542, ENSG00000099377, ENSG0000…	1075	8359	20726	1.44387	6.45071e-32	9.2153e-33	4.16511e-34
UCSC_TFBS	FOXO4	680	57.971	6.85147e-34	ENSG00000240764, ENSG00000139926, ENSG00000156265, ENSG00000137628, ENSG00000263528, ENSG00000158683, ENSG00000170571, ENSG00000132294, ENSG00000067798, ENSG00000137745, ENSG00000138835, ENSG00000150961, ENSG00000170214, ENSG00000151929, ENSG00000099260, ENSG00000168497, ENSG00000100345, ENSG00000123104, ENSG00000229619, ENSG00000145012, ENSG00000079308, ENSG00000100100, ENSG00000111348, ENSG0000…	1075	9405	20726	1.39398	1.21271e-31	1.51589e-32	6.85147e-34
UCSC_TFBS	FOXO1	553	47.1441	8.04545e-34	ENSG00000181467, ENSG00000240764, ENSG00000139926, ENSG00000156265, ENSG00000132294, ENSG00000067798, ENSG00000138835, ENSG00000150961, ENSG00000000971, ENSG00000170214, ENSG00000151929, ENSG00000099260, ENSG00000168497, ENSG00000123104, ENSG00000229619, ENSG00000145012, ENSG00000079308, ENSG00000184743, ENSG00000156011, ENSG00000069869, ENSG00000136542, ENSG00000134363, ENSG00000171310, ENSG0000…	1075	7043	20726	1.51382	1.42404e-31	1.58227e-32	8.04545e-34
UCSC_TFBS	HFH3	545	46.4621	3.66088e-33	ENSG00000181467, ENSG00000240764, ENSG00000139926, ENSG00000156265, ENSG00000162704, ENSG00000137628, ENSG00000263528, ENSG00000067798, ENSG00000138835, ENSG00000150961, ENSG00000151929, ENSG00000099260, ENSG00000100345, ENSG00000123104, ENSG00000145012, ENSG00000079308, ENSG00000101670, ENSG00000179397, ENSG00000111348, ENSG00000162836, ENSG00000156011, ENSG00000069869, ENSG00000136542, ENSG0000…	1075	6936	20726	1.51494	6.47976e-31	6.47976e-32	3.66088e-33
UCSC_TFBS	CHX10	552	47.0588	5.16955e-33	ENSG00000181104, ENSG00000181467, ENSG00000240764, ENSG00000139926, ENSG00000156265, ENSG00000158683, ENSG00000132294, ENSG00000067798, ENSG00000150961, ENSG00000170214, ENSG00000168497, ENSG00000123104, ENSG00000145012, ENSG00000079308, ENSG00000184743, ENSG00000101670, ENSG00000156011, ENSG00000069869, ENSG00000136542, ENSG00000171310, ENSG00000099250, ENSG00000134369, ENSG00000134245, ENSG0000…	1075	7069	20726	1.50553	9.1501e-31	8.31827e-32	5.16955e-33
UCSC_TFBS	S8	589	50.2131	1.50944e-32	ENSG00000181467, ENSG00000139926, ENSG00000156265, ENSG00000157111, ENSG00000170571, ENSG00000132294, ENSG00000067798, ENSG00000137745, ENSG00000138835, ENSG00000150961, ENSG00000000971, ENSG00000170214, ENSG00000151929, ENSG00000099260, ENSG00000168497, ENSG00000100345, ENSG00000162711, ENSG00000123104, ENSG00000145012, ENSG00000079308, ENSG00000184743, ENSG00000101670, ENSG00000111348, ENSG0000…	1075	7765	20726	1.46245	2.67172e-30	2.22643e-31	1.50944e-32
UCSC_TFBS	NFAT	547	46.6326	4.07576e-31	ENSG00000181104, ENSG00000240764, ENSG00000139926, ENSG00000156265, ENSG00000162704, ENSG00000137628, ENSG00000263528, ENSG00000157111, ENSG00000170571, ENSG00000132294, ENSG00000067798, ENSG00000138835, ENSG00000150961, ENSG00000000971, ENSG00000170214, ENSG00000099260, ENSG00000168497, ENSG00000100345, ENSG00000123104, ENSG00000229619, ENSG00000145012, ENSG00000079308, ENSG00000146469, ENSG0000…	1075	7085	20726	1.48852	7.2141e-29	5.54931e-30	4.07576e-31
UCSC_TFBS	FOXJ2	775	66.0699	4.06249e-30	ENSG00000181104, ENSG00000137628, ENSG00000263528, ENSG00000170214, ENSG00000000971, ENSG00000099260, ENSG00000100345, ENSG00000229619, ENSG00000145012, ENSG00000162836, ENSG00000069869, ENSG00000136542, ENSG00000134363, ENSG00000171552, ENSG00000171310, ENSG00000099250, ENSG00000134369, ENSG00000157227, ENSG00000151917, ENSG00000008441, ENSG00000014914, ENSG00000151914, ENSG00000168386, ENSG0000…	1075	11548	20726	1.2939	7.19062e-28	5.13615e-29	4.06249e-30
UCSC_TFBS	E4BP4	563	47.9966	4.77962e-30	ENSG00000181104, ENSG00000181467, ENSG00000139926, ENSG00000162704, ENSG00000137628, ENSG00000170571, ENSG00000132294, ENSG00000067798, ENSG00000138835, ENSG00000000971, ENSG00000170214, ENSG00000151929, ENSG00000099260, ENSG00000168497, ENSG00000100345, ENSG00000123104, ENSG00000145012, ENSG00000079308, ENSG00000179397, ENSG00000162836, ENSG00000156011, ENSG00000069869, ENSG00000136542, ENSG0000…	1075	7435	20726	1.45994	8.45993e-28	5.63995e-29	4.77962e-30
UCSC_TFBS	NFE2	481	41.006	7.21871e-30	ENSG00000181104, ENSG00000139926, ENSG00000156265, ENSG00000137628, ENSG00000263528, ENSG00000158683, ENSG00000157111, ENSG00000067798, ENSG00000138835, ENSG00000150961, ENSG00000000971, ENSG00000170214, ENSG00000151929, ENSG00000100345, ENSG00000162711, ENSG00000145012, ENSG00000079308, ENSG00000184743, ENSG00000162836, ENSG00000156011, ENSG00000099377, ENSG00000134363, ENSG00000171310, ENSG0000…	1075	5995	20726	1.5469	1.27771e-27	7.9857e-29	7.21871e-30
UCSC_TFBS	MEF2	847	72.208	1.65716e-29	ENSG00000181104, ENSG00000137628, ENSG00000263528, ENSG00000170214, ENSG00000029153, ENSG00000151929, ENSG00000099260, ENSG00000205403, ENSG00000100345, ENSG00000229619, ENSG00000145012, ENSG00000100100, ENSG00000101670, ENSG00000069869, ENSG00000136542, ENSG00000134363, ENSG00000171552, ENSG00000171310, ENSG00000099250, ENSG00000134369, ENSG00000151917, ENSG00000008441, ENSG00000014914, ENSG0000…	1075	13131	20726	1.24363	2.93318e-27	1.7254e-28	1.65716e-29
UCSC_TFBS	POU6F1	549	46.8031	2.80841e-29	ENSG00000181467, ENSG00000240764, ENSG00000139926, ENSG00000156265, ENSG00000137628, ENSG00000112208, ENSG00000263528, ENSG00000158683, ENSG00000170571, ENSG00000132294, ENSG00000067798, ENSG00000137745, ENSG00000150961, ENSG00000000971, ENSG00000099260, ENSG00000168497, ENSG00000123104, ENSG00000145012, ENSG00000100100, ENSG00000146469, ENSG00000101670, ENSG00000156011, ENSG00000069869, ENSG0000…	1075	7227	20726	1.46461	4.97088e-27	2.7616e-28	2.80841e-29
UCSC_TFBS	FREAC2	449	38.2779	4.3462e-29	ENSG00000139926, ENSG00000077238, ENSG00000158683, ENSG00000170571, ENSG00000067798, ENSG00000137745, ENSG00000150961, ENSG00000151929, ENSG00000099260, ENSG00000168497, ENSG00000123104, ENSG00000229619, ENSG00000145012, ENSG00000079308, ENSG00000100100, ENSG00000156011, ENSG00000136542, ENSG00000099377, ENSG00000134363, ENSG00000171310, ENSG00000099250, ENSG00000134369, ENSG00000157227, ENSG0000…	1075	5491	20726	1.57653	7.69277e-27	4.04883e-28	4.3462e-29
UCSC_TFBS	HLF	528	45.0128	8.85956e-29	ENSG00000181104, ENSG00000181467, ENSG00000139926, ENSG00000156265, ENSG00000162704, ENSG00000137628, ENSG00000112208, ENSG00000170571, ENSG00000132294, ENSG00000067798, ENSG00000000971, ENSG00000099260, ENSG00000168497, ENSG00000123104, ENSG00000145012, ENSG00000079308, ENSG00000100100, ENSG00000162836, ENSG00000156011, ENSG00000069869, ENSG00000136542, ENSG00000099377, ENSG00000134363, ENSG0000…	1075	6880	20726	1.47963	1.56814e-26	7.84071e-28	8.85956e-29
UCSC_TFBS	FOXD3	464	39.5567	1.30705e-28	ENSG00000139926, ENSG00000156265, ENSG00000137628, ENSG00000132294, ENSG00000067798, ENSG00000138835, ENSG00000150961, ENSG00000000971, ENSG00000168497, ENSG00000100345, ENSG00000123104, ENSG00000145012, ENSG00000111348, ENSG00000156011, ENSG00000069869, ENSG00000136542, ENSG00000171310, ENSG00000134242, ENSG00000171552, ENSG00000099250, ENSG00000134369, ENSG00000134245, ENSG00000008441, ENSG0000…	1075	5772	20726	1.54988	2.31349e-26	1.10166e-27	1.30705e-28
UCSC_TFBS	SRY	540	46.0358	1.6139e-28	ENSG00000240764, ENSG00000139926, ENSG00000137628, ENSG00000158683, ENSG00000170571, ENSG00000132294, ENSG00000067798, ENSG00000138835, ENSG00000150961, ENSG00000000971, ENSG00000170214, ENSG00000151929, ENSG00000099260, ENSG00000168497, ENSG00000229619, ENSG00000145012, ENSG00000100100, ENSG00000184743, ENSG00000101670, ENSG00000156011, ENSG00000069869, ENSG00000136542, ENSG00000134363, ENSG0000…	1075	7110	20726	1.4643	2.8566e-26	1.29845e-27	1.6139e-28
UCSC_TFBS	CART1	596	50.8099	2.91023e-28	ENSG00000240764, ENSG00000139926, ENSG00000156265, ENSG00000162704, ENSG00000263528, ENSG00000158683, ENSG00000170571, ENSG00000132294, ENSG00000067798, ENSG00000137745, ENSG00000138835, ENSG00000000971, ENSG00000151929, ENSG00000099260, ENSG00000168497, ENSG00000205403, ENSG00000100345, ENSG00000123104, ENSG00000229619, ENSG00000145012, ENSG00000184743, ENSG00000146469, ENSG00000101670, ENSG0000…	1075	8149	20726	1.4101	5.15111e-26	2.23961e-27	2.91023e-28
UCSC_TFBS	HNF1	675	57.5448	6.28381e-28	ENSG00000240764, ENSG00000156265, ENSG00000137628, ENSG00000112208, ENSG00000263528, ENSG00000158683, ENSG00000157111, ENSG00000132294, ENSG00000067798, ENSG00000137745, ENSG00000138835, ENSG00000000971, ENSG00000168497, ENSG00000205403, ENSG00000123104, ENSG00000229619, ENSG00000145012, ENSG00000079308, ENSG00000184743, ENSG00000146469, ENSG00000156011, ENSG00000069869, ENSG00000136542, ENSG0000…	1075	9675	20726	1.34512	1.11224e-25	4.5968e-27	6.28381e-28
UCSC_TFBS	HNF3B	531	45.2685	6.5678e-28	ENSG00000139926, ENSG00000156265, ENSG00000137628, ENSG00000158683, ENSG00000132294, ENSG00000067798, ENSG00000138835, ENSG00000150961, ENSG00000000971, ENSG00000170214, ENSG00000029153, ENSG00000100345, ENSG00000123104, ENSG00000145012, ENSG00000079308, ENSG00000111348, ENSG00000156011, ENSG00000069869, ENSG00000099377, ENSG00000134363, ENSG00000171310, ENSG00000134242, ENSG00000171552, ENSG0000…	1075	6985	20726	1.46567	1.1625e-25	4.5968e-27	6.5678e-28
UCSC_TFBS	HFH1	567	48.3376	6.76937e-28	ENSG00000181467, ENSG00000240764, ENSG00000139926, ENSG00000156265, ENSG00000162704, ENSG00000158683, ENSG00000157111, ENSG00000132294, ENSG00000067798, ENSG00000137745, ENSG00000138835, ENSG00000150961, ENSG00000170214, ENSG00000151929, ENSG00000099260, ENSG00000168497, ENSG00000123104, ENSG00000145012, ENSG00000079308, ENSG00000146469, ENSG00000111348, ENSG00000156011, ENSG00000069869, ENSG0000…	1075	7637	20726	1.43142	1.19818e-25	4.5968e-27	6.76937e-28
UCSC_TFBS	NKX61	553	47.1441	7.01206e-28	ENSG00000181467, ENSG00000139926, ENSG00000156265, ENSG00000137628, ENSG00000132294, ENSG00000067798, ENSG00000000971, ENSG00000170214, ENSG00000151929, ENSG00000168497, ENSG00000100345, ENSG00000162711, ENSG00000123104, ENSG00000229619, ENSG00000145012, ENSG00000184743, ENSG00000101670, ENSG00000111348, ENSG00000069869, ENSG00000136542, ENSG00000134363, ENSG00000171310, ENSG00000099250, ENSG0000…	1075	7383	20726	1.44411	1.24114e-25	4.5968e-27	7.01206e-28
UCSC_TFBS	RORA2	590	50.2984	4.77066e-27	ENSG00000181104, ENSG00000240764, ENSG00000139926, ENSG00000156265, ENSG00000137628, ENSG00000158683, ENSG00000157111, ENSG00000132294, ENSG00000067798, ENSG00000138835, ENSG00000000971, ENSG00000170214, ENSG00000168497, ENSG00000100345, ENSG00000123104, ENSG00000229619, ENSG00000145012, ENSG00000079308, ENSG00000184743, ENSG00000179397, ENSG00000156011, ENSG00000136542, ENSG00000134363, ENSG0000…	1075	8114	20726	1.40192	8.44407e-25	3.01574e-26	4.77066e-27
UCSC_TFBS	IRF1	364	31.0315	1.00715e-26	ENSG00000111913, ENSG00000181467, ENSG00000128595, ENSG00000149177, ENSG00000139926, ENSG00000173166, ENSG00000162704, ENSG00000151491, ENSG00000158683, ENSG00000067798, ENSG00000177409, ENSG00000150961, ENSG00000152104, ENSG00000145934, ENSG00000163485, ENSG00000144724, ENSG00000146904, ENSG00000100345, ENSG00000145012, ENSG00000106683, ENSG00000079308, ENSG00000188549, ENSG00000103044, ENSG0000…	1075	4212	20726	1.66617	1.78266e-24	6.14712e-26	1.00715e-26
UCSC_TFBS	TATA	657	56.0102	1.54258e-26	ENSG00000181104, ENSG00000181467, ENSG00000139926, ENSG00000156265, ENSG00000137628, ENSG00000112208, ENSG00000263528, ENSG00000158683, ENSG00000132294, ENSG00000067798, ENSG00000137745, ENSG00000138835, ENSG00000150961, ENSG00000000971, ENSG00000151929, ENSG00000099260, ENSG00000168497, ENSG00000205403, ENSG00000100345, ENSG00000123104, ENSG00000229619, ENSG00000145012, ENSG00000079308, ENSG0000…	1075	9417	20726	1.34512	2.73037e-24	9.10122e-26	1.54258e-26
UCSC_TFBS	FREAC3	539	45.9506	2.20578e-26	ENSG00000181104, ENSG00000240764, ENSG00000139926, ENSG00000156265, ENSG00000137628, ENSG00000112208, ENSG00000067798, ENSG00000138835, ENSG00000150961, ENSG00000000971, ENSG00000170214, ENSG00000099260, ENSG00000168497, ENSG00000205403, ENSG00000100345, ENSG00000123104, ENSG00000145012, ENSG00000079308, ENSG00000179397, ENSG00000111348, ENSG00000162836, ENSG00000156011, ENSG00000069869, ENSG0000…	1075	7222	20726	1.43893	3.90423e-24	1.25943e-25	2.20578e-26
UCSC_TFBS	SOX9	558	47.5703	2.95152e-26	ENSG00000181467, ENSG00000240764, ENSG00000139926, ENSG00000162704, ENSG00000137628, ENSG00000158683, ENSG00000157111, ENSG00000132294, ENSG00000067798, ENSG00000138835, ENSG00000000971, ENSG00000170214, ENSG00000099260, ENSG00000168497, ENSG00000123104, ENSG00000229619, ENSG00000145012, ENSG00000079308, ENSG00000184743, ENSG00000101670, ENSG00000156011, ENSG00000069869, ENSG00000136542, ENSG0000…	1075	7575	20726	1.42023	5.22419e-24	1.63256e-25	2.95152e-26
UCSC_TFBS	STAT5B	442	37.6812	2.28063e-25	ENSG00000240764, ENSG00000139926, ENSG00000156265, ENSG00000263528, ENSG00000157111, ENSG00000132294, ENSG00000067798, ENSG00000137745, ENSG00000138835, ENSG00000029153, ENSG00000099260, ENSG00000205403, ENSG00000123104, ENSG00000229619, ENSG00000145012, ENSG00000156011, ENSG00000099377, ENSG00000134363, ENSG00000171310, ENSG00000174945, ENSG00000099250, ENSG00000111341, ENSG00000091409, ENSG0000…	1075	5579	20726	1.52747	4.03672e-23	1.22325e-24	2.28063e-25
UCSC_TFBS	TBP	466	39.7272	3.74734e-25	ENSG00000181467, ENSG00000240764, ENSG00000139926, ENSG00000156265, ENSG00000162704, ENSG00000158683, ENSG00000132294, ENSG00000067798, ENSG00000138835, ENSG00000150961, ENSG00000099260, ENSG00000168497, ENSG00000123104, ENSG00000145012, ENSG00000079308, ENSG00000146469, ENSG00000156011, ENSG00000069869, ENSG00000136542, ENSG00000134363, ENSG00000099250, ENSG00000134369, ENSG00000151917, ENSG0000…	1075	6005	20726	1.49617	6.63278e-23	1.95082e-24	3.74734e-25
UCSC_TFBS	IRF7	563	47.9966	5.97188e-25	ENSG00000181104, ENSG00000240764, ENSG00000139926, ENSG00000162704, ENSG00000263528, ENSG00000158683, ENSG00000157111, ENSG00000067798, ENSG00000150961, ENSG00000000971, ENSG00000170214, ENSG00000151929, ENSG00000099260, ENSG00000168497, ENSG00000100345, ENSG00000123104, ENSG00000145012, ENSG00000100100, ENSG00000179397, ENSG00000156011, ENSG00000171310, ENSG00000134242, ENSG00000099250, ENSG0000…	1075	7751	20726	1.40042	1.05702e-22	3.02006e-24	5.97188e-25
UCSC_TFBS	OCT	571	48.6786	7.02305e-25	ENSG00000181104, ENSG00000139926, ENSG00000137628, ENSG00000158683, ENSG00000157111, ENSG00000170571, ENSG00000132294, ENSG00000067798, ENSG00000138835, ENSG00000150961, ENSG00000151929, ENSG00000099260, ENSG00000168497, ENSG00000100345, ENSG00000123104, ENSG00000145012, ENSG00000079308, ENSG00000101670, ENSG00000111348, ENSG00000156011, ENSG00000069869, ENSG00000136542, ENSG00000099377, ENSG0000…	1075	7903	20726	1.393	1.24308e-22	3.453e-24	7.02305e-25
UCSC_TFBS	FREAC4	566	48.2523	1.93214e-24	ENSG00000240764, ENSG00000139926, ENSG00000156265, ENSG00000158683, ENSG00000132294, ENSG00000067798, ENSG00000138835, ENSG00000000971, ENSG00000170214, ENSG00000168497, ENSG00000100345, ENSG00000123104, ENSG00000229619, ENSG00000145012, ENSG00000079308, ENSG00000184743, ENSG00000156011, ENSG00000069869, ENSG00000136542, ENSG00000099377, ENSG00000134363, ENSG00000171310, ENSG00000171552, ENSG0000…	1075	7840	20726	1.3919	3.41988e-22	9.24292e-24	1.93214e-24
UCSC_TFBS	NKX3A	570	48.5934	2.31007e-24	ENSG00000181104, ENSG00000181467, ENSG00000139926, ENSG00000162704, ENSG00000137628, ENSG00000263528, ENSG00000158683, ENSG00000170571, ENSG00000132294, ENSG00000067798, ENSG00000138835, ENSG00000150961, ENSG00000000971, ENSG00000099260, ENSG00000168497, ENSG00000162711, ENSG00000123104, ENSG00000229619, ENSG00000145012, ENSG00000079308, ENSG00000184743, ENSG00000179397, ENSG00000156011, ENSG0000…	1075	7919	20726	1.38775	4.08882e-22	1.076e-23	2.31007e-24
UCSC_TFBS	POU3F2	696	59.335	2.96648e-24	ENSG00000181104, ENSG00000240764, ENSG00000139926, ENSG00000156265, ENSG00000137628, ENSG00000263528, ENSG00000158683, ENSG00000132294, ENSG00000067798, ENSG00000138835, ENSG00000150961, ENSG00000000971, ENSG00000170214, ENSG00000029153, ENSG00000151929, ENSG00000099260, ENSG00000168497, ENSG00000205403, ENSG00000100345, ENSG00000123104, ENSG00000145012, ENSG00000079308, ENSG00000184743, ENSG0000…	1075	10338	20726	1.29802	5.25066e-22	1.34632e-23	2.96648e-24
UCSC_TFBS	GATA	555	47.3146	3.04369e-24	ENSG00000181467, ENSG00000139926, ENSG00000156265, ENSG00000263528, ENSG00000158683, ENSG00000132294, ENSG00000067798, ENSG00000137745, ENSG00000151929, ENSG00000099260, ENSG00000168497, ENSG00000100345, ENSG00000123104, ENSG00000145012, ENSG00000079308, ENSG00000184743, ENSG00000111348, ENSG00000156011, ENSG00000099377, ENSG00000134363, ENSG00000171310, ENSG00000171552, ENSG00000099250, ENSG0000…	1075	7651	20726	1.39856	5.38733e-22	1.34683e-23	3.04369e-24
UCSC_TFBS	STAT	457	38.9599	8.08762e-24	ENSG00000181467, ENSG00000139926, ENSG00000156265, ENSG00000158683, ENSG00000132294, ENSG00000067798, ENSG00000138835, ENSG00000150961, ENSG00000170214, ENSG00000151929, ENSG00000123104, ENSG00000145012, ENSG00000079308, ENSG00000146469, ENSG00000111348, ENSG00000069869, ENSG00000136542, ENSG00000099377, ENSG00000099250, ENSG00000134369, ENSG00000134245, ENSG00000157227, ENSG00000008441, ENSG0000…	1075	5930	20726	1.48583	1.43151e-21	3.49149e-23	8.08762e-24
UCSC_TFBS	NKX22	550	46.8883	9.02229e-24	ENSG00000240764, ENSG00000139926, ENSG00000156265, ENSG00000137628, ENSG00000112208, ENSG00000158683, ENSG00000132294, ENSG00000067798, ENSG00000138835, ENSG00000000971, ENSG00000099260, ENSG00000168497, ENSG00000100345, ENSG00000162711, ENSG00000123104, ENSG00000229619, ENSG00000145012, ENSG00000100100, ENSG00000146469, ENSG00000179397, ENSG00000156011, ENSG00000069869, ENSG00000136542, ENSG0000…	1075	7591	20726	1.39692	1.59695e-21	3.80225e-23	9.02229e-24
UCSC_TFBS	BRN2	604	51.4919	1.93659e-23	ENSG00000240764, ENSG00000139926, ENSG00000156265, ENSG00000158683, ENSG00000132294, ENSG00000067798, ENSG00000138835, ENSG00000150961, ENSG00000000971, ENSG00000168497, ENSG00000162711, ENSG00000123104, ENSG00000229619, ENSG00000145012, ENSG00000111348, ENSG00000156011, ENSG00000069869, ENSG00000136542, ENSG00000171310, ENSG00000134242, ENSG00000099250, ENSG00000134369, ENSG00000196954, ENSG0000…	1075	8617	20726	1.35141	3.42777e-21	7.97156e-23	1.93659e-23
UCSC_TFBS	CEBPB	655	55.8397	6.47253e-23	ENSG00000181104, ENSG00000240764, ENSG00000139926, ENSG00000156265, ENSG00000162704, ENSG00000137628, ENSG00000112208, ENSG00000263528, ENSG00000157111, ENSG00000132294, ENSG00000067798, ENSG00000138835, ENSG00000150961, ENSG00000000971, ENSG00000170214, ENSG00000151929, ENSG00000099260, ENSG00000168497, ENSG00000205403, ENSG00000123104, ENSG00000229619, ENSG00000145012, ENSG00000184743, ENSG0000…	1075	9630	20726	1.31136	1.14564e-20	2.60372e-22	6.47253e-23
UCSC_TFBS	GFI1	545	46.4621	7.51089e-23	ENSG00000181104, ENSG00000240764, ENSG00000139926, ENSG00000156265, ENSG00000263528, ENSG00000158683, ENSG00000132294, ENSG00000067798, ENSG00000138835, ENSG00000150961, ENSG00000170214, ENSG00000029153, ENSG00000099260, ENSG00000168497, ENSG00000100345, ENSG00000123104, ENSG00000145012, ENSG00000101670, ENSG00000111348, ENSG00000162836, ENSG00000156011, ENSG00000069869, ENSG00000136542, ENSG0000…	1075	7562	20726	1.38953	1.32943e-20	2.95428e-22	7.51089e-23
UCSC_TFBS	RP58	619	52.7707	7.78542e-23	ENSG00000181467, ENSG00000240764, ENSG00000139926, ENSG00000156265, ENSG00000112208, ENSG00000263528, ENSG00000170571, ENSG00000132294, ENSG00000067798, ENSG00000137745, ENSG00000138835, ENSG00000150961, ENSG00000151929, ENSG00000099260, ENSG00000100345, ENSG00000123104, ENSG00000145012, ENSG00000079308, ENSG00000111348, ENSG00000156011, ENSG00000136542, ENSG00000099377, ENSG00000134363, ENSG0000…	1075	8944	20726	1.33434	1.37802e-20	2.99569e-22	7.78542e-23
UCSC_TFBS	TAL1BETAITF2	632	53.8789	2.27134e-22	ENSG00000240764, ENSG00000139926, ENSG00000156265, ENSG00000162704, ENSG00000263528, ENSG00000158683, ENSG00000132294, ENSG00000067798, ENSG00000138835, ENSG00000150961, ENSG00000170214, ENSG00000151929, ENSG00000099260, ENSG00000100345, ENSG00000162711, ENSG00000123104, ENSG00000145012, ENSG00000079308, ENSG00000100100, ENSG00000184743, ENSG00000101670, ENSG00000111348, ENSG00000162836, ENSG0000…	1075	9226	20726	1.32072	4.02027e-20	8.55376e-22	2.27134e-22
UCSC_TFBS	CDC5	551	46.9736	2.65398e-22	ENSG00000181104, ENSG00000181467, ENSG00000240764, ENSG00000139926, ENSG00000156265, ENSG00000162704, ENSG00000137628, ENSG00000157111, ENSG00000132294, ENSG00000067798, ENSG00000138835, ENSG00000170214, ENSG00000099260, ENSG00000168497, ENSG00000205403, ENSG00000100345, ENSG00000123104, ENSG00000145012, ENSG00000079308, ENSG00000100100, ENSG00000184743, ENSG00000111348, ENSG00000156011, ENSG0000…	1075	7710	20726	1.37786	4.69754e-20	9.78653e-22	2.65398e-22
UCSC_TFBS	CDP	694	59.1645	6.06201e-22	ENSG00000240764, ENSG00000139926, ENSG00000156265, ENSG00000137628, ENSG00000112208, ENSG00000158683, ENSG00000157111, ENSG00000132294, ENSG00000067798, ENSG00000137745, ENSG00000138835, ENSG00000150961, ENSG00000000971, ENSG00000170214, ENSG00000029153, ENSG00000151929, ENSG00000099260, ENSG00000168497, ENSG00000205403, ENSG00000123104, ENSG00000145012, ENSG00000079308, ENSG00000184743, ENSG0000…	1075	10467	20726	1.27833	1.07298e-19	2.18975e-21	6.06201e-22
UCSC_TFBS	IK3	540	46.0358	7.27324e-22	ENSG00000139926, ENSG00000156265, ENSG00000137628, ENSG00000263528, ENSG00000157111, ENSG00000170571, ENSG00000132294, ENSG00000067798, ENSG00000137745, ENSG00000138835, ENSG00000150961, ENSG00000000971, ENSG00000151929, ENSG00000205403, ENSG00000145012, ENSG00000079308, ENSG00000179397, ENSG00000136542, ENSG00000099377, ENSG00000134363, ENSG00000171310, ENSG00000099250, ENSG00000134369, ENSG0000…	1075	7539	20726	1.38098	1.28736e-19	2.57473e-21	7.27324e-22
UCSC_TFBS	EVI1	892	76.0443	8.01604e-22	ENSG00000181104, ENSG00000137628, ENSG00000263528, ENSG00000170214, ENSG00000000971, ENSG00000029153, ENSG00000099260, ENSG00000205403, ENSG00000100345, ENSG00000229619, ENSG00000145012, ENSG00000100100, ENSG00000101670, ENSG00000069869, ENSG00000136542, ENSG00000134363, ENSG00000171552, ENSG00000171310, ENSG00000099250, ENSG00000134369, ENSG00000157227, ENSG00000008441, ENSG00000014914, ENSG0000…	1075	14661	20726	1.17303	1.41884e-19	2.78204e-21	8.01604e-22
UCSC_TFBS	AML1	850	72.4638	1.46678e-21	ENSG00000077238, ENSG00000137628, ENSG00000263528, ENSG00000170214, ENSG00000000971, ENSG00000029153, ENSG00000151929, ENSG00000099260, ENSG00000100345, ENSG00000229619, ENSG00000145012, ENSG00000100100, ENSG00000162836, ENSG00000069869, ENSG00000136542, ENSG00000134363, ENSG00000171552, ENSG00000171310, ENSG00000099250, ENSG00000134369, ENSG00000157227, ENSG00000008441, ENSG00000014914, ENSG0000…	1075	13742	20726	1.19255	2.5962e-19	4.99268e-21	1.46678e-21
UCSC_TFBS	STAT5A	663	56.5217	1.33139e-20	ENSG00000181104, ENSG00000240764, ENSG00000139926, ENSG00000077238, ENSG00000156265, ENSG00000162704, ENSG00000263528, ENSG00000158683, ENSG00000132294, ENSG00000067798, ENSG00000137745, ENSG00000138835, ENSG00000170214, ENSG00000168497, ENSG00000123104, ENSG00000145012, ENSG00000079308, ENSG00000184743, ENSG00000111348, ENSG00000156011, ENSG00000069869, ENSG00000136542, ENSG00000099377, ENSG0000…	1075	9959	20726	1.28353	2.35656e-18	4.44634e-20	1.33139e-20
UCSC_TFBS	ISRE	533	45.439	1.50515e-20	ENSG00000240764, ENSG00000139926, ENSG00000156265, ENSG00000157111, ENSG00000132294, ENSG00000067798, ENSG00000137745, ENSG00000138835, ENSG00000170214, ENSG00000099260, ENSG00000168497, ENSG00000100345, ENSG00000123104, ENSG00000229619, ENSG00000145012, ENSG00000079308, ENSG00000100100, ENSG00000184743, ENSG00000156011, ENSG00000099377, ENSG00000134363, ENSG00000171310, ENSG00000134242, ENSG0000…	1075	7505	20726	1.36925	2.66411e-18	4.93354e-20	1.50515e-20
UCSC_TFBS	CREBP1	569	48.5081	1.94546e-20	ENSG00000181104, ENSG00000181467, ENSG00000240764, ENSG00000139926, ENSG00000162704, ENSG00000158683, ENSG00000170571, ENSG00000132294, ENSG00000067798, ENSG00000138835, ENSG00000000971, ENSG00000099260, ENSG00000168497, ENSG00000205403, ENSG00000100345, ENSG00000123104, ENSG00000145012, ENSG00000079308, ENSG00000179397, ENSG00000156011, ENSG00000069869, ENSG00000136542, ENSG00000099377, ENSG0000…	1075	8178	20726	1.34144	3.44347e-18	6.26085e-20	1.94546e-20
UCSC_TFBS	2021-10-01	944	80.4774	2.15435e-20	ENSG00000181104, ENSG00000137628, ENSG00000263528, ENSG00000170214, ENSG00000000971, ENSG00000029153, ENSG00000151929, ENSG00000099260, ENSG00000205403, ENSG00000100345, ENSG00000229619, ENSG00000145012, ENSG00000101670, ENSG00000162836, ENSG00000069869, ENSG00000136542, ENSG00000134363, ENSG00000171552, ENSG00000171310, ENSG00000099250, ENSG00000134369, ENSG00000157227, ENSG00000151917, ENSG0000…	1075	15978	20726	1.13909	3.8132e-18	6.80929e-20	2.15435e-20
UCSC_TFBS	FOXO3	367	31.2873	2.97255e-20	ENSG00000240764, ENSG00000151012, ENSG00000049323, ENSG00000156265, ENSG00000162704, ENSG00000112208, ENSG00000263528, ENSG00000132294, ENSG00000177888, ENSG00000213949, ENSG00000145934, ENSG00000099260, ENSG00000144724, ENSG00000205403, ENSG00000164692, ENSG00000123104, ENSG00000145012, ENSG00000079308, ENSG00000188549, ENSG00000175471, ENSG00000072110, ENSG00000156011, ENSG00000074410, ENSG0000…	1075	4618	20726	1.53221	5.26142e-18	9.23057e-20	2.97255e-20
UCSC_TFBS	TGIF	515	43.9045	3.89461e-20	ENSG00000181467, ENSG00000240764, ENSG00000156265, ENSG00000162704, ENSG00000137628, ENSG00000263528, ENSG00000067798, ENSG00000170214, ENSG00000099260, ENSG00000168497, ENSG00000205403, ENSG00000100345, ENSG00000123104, ENSG00000229619, ENSG00000145012, ENSG00000079308, ENSG00000100100, ENSG00000184743, ENSG00000146469, ENSG00000101670, ENSG00000111348, ENSG00000156011, ENSG00000069869, ENSG0000…	1075	7207	20726	1.37772	6.89346e-18	1.18853e-19	3.89461e-20
UCSC_TFBS	AP1FJ	389	33.1628	6.6538e-20	ENSG00000181104, ENSG00000139926, ENSG00000157111, ENSG00000067798, ENSG00000100345, ENSG00000123104, ENSG00000229619, ENSG00000145012, ENSG00000079308, ENSG00000101670, ENSG00000111348, ENSG00000156011, ENSG00000099377, ENSG00000134363, ENSG00000171310, ENSG00000171552, ENSG00000099250, ENSG00000134369, ENSG00000151917, ENSG00000091409, ENSG00000008441, ENSG00000173846, ENSG00000149968, ENSG0000…	1075	5010	20726	1.49699	1.17772e-17	1.99614e-19	6.6538e-20
UCSC_TFBS	CEBP	839	71.526	8.22834e-20	ENSG00000181104, ENSG00000077238, ENSG00000263528, ENSG00000170214, ENSG00000000971, ENSG00000151929, ENSG00000099260, ENSG00000205403, ENSG00000100345, ENSG00000229619, ENSG00000145012, ENSG00000100100, ENSG00000069869, ENSG00000136542, ENSG00000134363, ENSG00000171552, ENSG00000171310, ENSG00000099250, ENSG00000134369, ENSG00000157227, ENSG00000151917, ENSG00000008441, ENSG00000014914, ENSG0000…	1075	13635	20726	1.18635	1.45642e-17	2.42736e-19	8.22834e-20
UCSC_TFBS	HOXA3	506	43.1373	1.51552e-19	ENSG00000240764, ENSG00000139926, ENSG00000158683, ENSG00000170571, ENSG00000067798, ENSG00000138835, ENSG00000150961, ENSG00000170214, ENSG00000151929, ENSG00000099260, ENSG00000168497, ENSG00000100345, ENSG00000145012, ENSG00000079308, ENSG00000100100, ENSG00000156011, ENSG00000069869, ENSG00000099377, ENSG00000171310, ENSG00000171552, ENSG00000157227, ENSG00000151917, ENSG00000008441, ENSG0000…	1075	7087	20726	1.37656	2.68248e-17	4.3975e-19	1.51552e-19
UCSC_TFBS	NKX25	716	61.0401	3.59292e-19	ENSG00000181104, ENSG00000240764, ENSG00000139926, ENSG00000137628, ENSG00000112208, ENSG00000158683, ENSG00000170571, ENSG00000132294, ENSG00000067798, ENSG00000138835, ENSG00000150961, ENSG00000099260, ENSG00000168497, ENSG00000205403, ENSG00000100345, ENSG00000123104, ENSG00000229619, ENSG00000145012, ENSG00000146469, ENSG00000101670, ENSG00000162836, ENSG00000156011, ENSG00000069869, ENSG0000…	1075	11123	20726	1.24108	6.35947e-17	1.02572e-18	3.59292e-19
UCSC_TFBS	IRF2	501	42.711	5.67408e-19	ENSG00000181104, ENSG00000240764, ENSG00000139926, ENSG00000156265, ENSG00000263528, ENSG00000067798, ENSG00000137745, ENSG00000138835, ENSG00000150961, ENSG00000170214, ENSG00000099260, ENSG00000100345, ENSG00000145012, ENSG00000079308, ENSG00000100100, ENSG00000184743, ENSG00000101670, ENSG00000156011, ENSG00000134363, ENSG00000171310, ENSG00000134242, ENSG00000099250, ENSG00000134369, ENSG0000…	1075	7039	20726	1.37225	1.00431e-16	1.59415e-18	5.67408e-19
UCSC_TFBS	MEIS1BHOXA9	588	50.1279	8.06864e-19	ENSG00000181104, ENSG00000139926, ENSG00000156265, ENSG00000162704, ENSG00000263528, ENSG00000158683, ENSG00000132294, ENSG00000067798, ENSG00000138835, ENSG00000000971, ENSG00000170214, ENSG00000029153, ENSG00000099260, ENSG00000168497, ENSG00000205403, ENSG00000100345, ENSG00000123104, ENSG00000145012, ENSG00000079308, ENSG00000184743, ENSG00000179397, ENSG00000156011, ENSG00000069869, ENSG0000…	1075	8659	20726	1.30923	1.42815e-16	2.23148e-18	8.06864e-19
UCSC_TFBS	SRF	780	66.4962	1.49755e-18	ENSG00000077238, ENSG00000137628, ENSG00000263528, ENSG00000170214, ENSG00000099260, ENSG00000100345, ENSG00000229619, ENSG00000145012, ENSG00000100100, ENSG00000101670, ENSG00000069869, ENSG00000136542, ENSG00000134363, ENSG00000171552, ENSG00000171310, ENSG00000099250, ENSG00000134369, ENSG00000157227, ENSG00000008441, ENSG00000014914, ENSG00000151914, ENSG00000168386, ENSG00000145244, ENSG0000…	1075	12483	20726	1.20471	2.65067e-16	4.07795e-18	1.49755e-18
UCSC_TFBS	FAC1	557	47.4851	3.66491e-18	ENSG00000240764, ENSG00000139926, ENSG00000162704, ENSG00000137628, ENSG00000263528, ENSG00000158683, ENSG00000157111, ENSG00000067798, ENSG00000138835, ENSG00000150961, ENSG00000170214, ENSG00000168497, ENSG00000205403, ENSG00000123104, ENSG00000145012, ENSG00000079308, ENSG00000184743, ENSG00000146469, ENSG00000101670, ENSG00000111348, ENSG00000156011, ENSG00000099377, ENSG00000134363, ENSG0000…	1075	8130	20726	1.32091	6.4869e-16	9.82863e-18	3.66491e-18
UCSC_TFBS	NFKAPPAB65	301	25.6607	3.87005e-18	ENSG00000240764, ENSG00000151012, ENSG00000149177, ENSG00000139926, ENSG00000049323, ENSG00000173166, ENSG00000077238, ENSG00000263528, ENSG00000067798, ENSG00000170571, ENSG00000138835, ENSG00000213949, ENSG00000170214, ENSG00000152104, ENSG00000138395, ENSG00000145934, ENSG00000164574, ENSG00000164211, ENSG00000144724, ENSG00000143515, ENSG00000146904, ENSG00000119408, ENSG00000162711, ENSG0000…	1075	3661	20726	1.58516	6.84999e-16	1.02239e-17	3.87005e-18
UCSC_TFBS	TST1	519	44.2455	1.61202e-17	ENSG00000181104, ENSG00000181467, ENSG00000240764, ENSG00000139926, ENSG00000137628, ENSG00000112208, ENSG00000263528, ENSG00000158683, ENSG00000067798, ENSG00000138835, ENSG00000170214, ENSG00000099260, ENSG00000168497, ENSG00000100345, ENSG00000123104, ENSG00000229619, ENSG00000145012, ENSG00000079308, ENSG00000100100, ENSG00000146469, ENSG00000162836, ENSG00000156011, ENSG00000069869, ENSG0000…	1075	7479	20726	1.33792	2.85328e-15	4.196e-17	1.61202e-17
UCSC_TFBS	LMO2COM	660	56.266	2.05086e-16	ENSG00000181104, ENSG00000181467, ENSG00000240764, ENSG00000139926, ENSG00000112208, ENSG00000263528, ENSG00000158683, ENSG00000132294, ENSG00000067798, ENSG00000138835, ENSG00000150961, ENSG00000170214, ENSG00000151929, ENSG00000099260, ENSG00000168497, ENSG00000100345, ENSG00000123104, ENSG00000145012, ENSG00000079308, ENSG00000184743, ENSG00000156011, ENSG00000069869, ENSG00000136542, ENSG0000…	1075	10216	20726	1.24558	3.93019e-14	5.2609e-16	2.05086e-16
UCSC_TFBS	HSF1	380	32.3956	5.42351e-16	ENSG00000151012, ENSG00000149177, ENSG00000139926, ENSG00000049323, ENSG00000173166, ENSG00000156265, ENSG00000151491, ENSG00000158683, ENSG00000157111, ENSG00000067798, ENSG00000177409, ENSG00000138835, ENSG00000213949, ENSG00000152104, ENSG00000138395, ENSG00000145934, ENSG00000164574, ENSG00000164211, ENSG00000144724, ENSG00000151929, ENSG00000143515, ENSG00000146904, ENSG00000119408, ENSG0000…	1075	5094	20726	1.43824	9.82547e-14	1.37137e-15	5.42351e-16
UCSC_TFBS	CEBPA	363	30.9463	5.707e-16	ENSG00000240764, ENSG00000151012, ENSG00000149177, ENSG00000139926, ENSG00000049323, ENSG00000173166, ENSG00000156265, ENSG00000162704, ENSG00000137628, ENSG00000198467, ENSG00000132294, ENSG00000067798, ENSG00000138835, ENSG00000177888, ENSG00000145934, ENSG00000164574, ENSG00000144724, ENSG00000151929, ENSG00000119408, ENSG00000205403, ENSG00000164692, ENSG00000123104, ENSG00000141458, ENSG0000…	1075	4807	20726	1.45593	9.82547e-14	1.42273e-15	5.707e-16
UCSC_TFBS	GATA1	865	73.7425	6.1793e-16	ENSG00000181104, ENSG00000137628, ENSG00000263528, ENSG00000170214, ENSG00000151929, ENSG00000099260, ENSG00000205403, ENSG00000100345, ENSG00000229619, ENSG00000145012, ENSG00000101670, ENSG00000162836, ENSG00000069869, ENSG00000136542, ENSG00000134363, ENSG00000171552, ENSG00000171310, ENSG00000099250, ENSG00000134369, ENSG00000157227, ENSG00000008441, ENSG00000014914, ENSG00000151914, ENSG0000…	1075	14489	20726	1.15102	1.17906e-13	1.51908e-15	6.1793e-16
UCSC_TFBS	RFX1	680	57.971	9.15622e-16	ENSG00000181104, ENSG00000181467, ENSG00000240764, ENSG00000139926, ENSG00000162704, ENSG00000158683, ENSG00000170571, ENSG00000132294, ENSG00000067798, ENSG00000138835, ENSG00000150961, ENSG00000170214, ENSG00000151929, ENSG00000099260, ENSG00000168497, ENSG00000100345, ENSG00000123104, ENSG00000145012, ENSG00000079308, ENSG00000100100, ENSG00000101670, ENSG00000179397, ENSG00000111348, ENSG0000…	1075	10661	20726	1.22975	1.57208e-13	2.22007e-15	9.15622e-16
UCSC_TFBS	NF1	447	38.1074	3.50403e-15	ENSG00000240764, ENSG00000077238, ENSG00000137628, ENSG00000263528, ENSG00000158683, ENSG00000157111, ENSG00000067798, ENSG00000099260, ENSG00000168497, ENSG00000100345, ENSG00000123104, ENSG00000145012, ENSG00000079308, ENSG00000100100, ENSG00000184743, ENSG00000101670, ENSG00000156011, ENSG00000069869, ENSG00000171310, ENSG00000171552, ENSG00000174945, ENSG00000099250, ENSG00000134369, ENSG0000…	1075	6332	20726	1.36105	6.2883e-13	8.38127e-15	3.50403e-15
UCSC_TFBS	HAND1E47	533	45.439	7.34209e-15	ENSG00000181104, ENSG00000139926, ENSG00000137628, ENSG00000263528, ENSG00000158683, ENSG00000067798, ENSG00000138835, ENSG00000150961, ENSG00000170214, ENSG00000151929, ENSG00000099260, ENSG00000168497, ENSG00000100345, ENSG00000123104, ENSG00000229619, ENSG00000145012, ENSG00000079308, ENSG00000100100, ENSG00000184743, ENSG00000111348, ENSG00000156011, ENSG00000069869, ENSG00000136542, ENSG0000…	1075	7926	20726	1.29652	1.29696e-12	1.73128e-14	7.34209e-15
UCSC_TFBS	RORA1	518	44.1603	7.43374e-15	ENSG00000240764, ENSG00000139926, ENSG00000156265, ENSG00000137628, ENSG00000263528, ENSG00000067798, ENSG00000138835, ENSG00000029153, ENSG00000151929, ENSG00000099260, ENSG00000168497, ENSG00000100345, ENSG00000123104, ENSG00000229619, ENSG00000145012, ENSG00000079308, ENSG00000184743, ENSG00000162836, ENSG00000156011, ENSG00000136542, ENSG00000134363, ENSG00000099250, ENSG00000134369, ENSG0000…	1075	7648	20726	1.30584	1.31661e-12	1.73128e-14	7.43374e-15
UCSC_TFBS	PAX4	832	70.9292	7.78738e-15	ENSG00000137628, ENSG00000263528, ENSG00000170214, ENSG00000029153, ENSG00000151929, ENSG00000100345, ENSG00000145012, ENSG00000100100, ENSG00000101670, ENSG00000136542, ENSG00000134363, ENSG00000171552, ENSG00000171310, ENSG00000099250, ENSG00000134369, ENSG00000157227, ENSG00000151917, ENSG00000008441, ENSG00000014914, ENSG00000151914, ENSG00000168386, ENSG00000101665, ENSG00000145244, ENSG0000…	1075	13868	20726	1.15669	1.37557e-12	1.79009e-14	7.78738e-15
UCSC_TFBS	MEIS1AHOXA9	420	35.8056	9.96508e-15	ENSG00000240764, ENSG00000139926, ENSG00000077238, ENSG00000156265, ENSG00000137628, ENSG00000263528, ENSG00000132294, ENSG00000067798, ENSG00000170214, ENSG00000029153, ENSG00000099260, ENSG00000168497, ENSG00000123104, ENSG00000145012, ENSG00000079308, ENSG00000100100, ENSG00000184743, ENSG00000101670, ENSG00000156011, ENSG00000069869, ENSG00000136542, ENSG00000099377, ENSG00000134363, ENSG0000…	1075	5889	20726	1.37504	1.76859e-12	2.26131e-14	9.96508e-15
UCSC_TFBS	USF	652	55.584	1.06678e-14	ENSG00000181104, ENSG00000240764, ENSG00000139926, ENSG00000077238, ENSG00000162704, ENSG00000137628, ENSG00000263528, ENSG00000158683, ENSG00000157111, ENSG00000132294, ENSG00000067798, ENSG00000138835, ENSG00000150961, ENSG00000151929, ENSG00000205403, ENSG00000100345, ENSG00000123104, ENSG00000145012, ENSG00000079308, ENSG00000100100, ENSG00000179397, ENSG00000162836, ENSG00000156011, ENSG0000…	1075	10207	20726	1.23156	1.88649e-12	2.39014e-14	1.06678e-14
UCSC_TFBS	CDPCR3	612	52.1739	1.6877e-14	ENSG00000181104, ENSG00000240764, ENSG00000139926, ENSG00000156265, ENSG00000162704, ENSG00000137628, ENSG00000112208, ENSG00000263528, ENSG00000157111, ENSG00000132294, ENSG00000067798, ENSG00000138835, ENSG00000150961, ENSG00000170214, ENSG00000100345, ENSG00000123104, ENSG00000145012, ENSG00000079308, ENSG00000101670, ENSG00000111348, ENSG00000162836, ENSG00000156011, ENSG00000069869, ENSG0000…	1075	9450	20726	1.24861	2.98694e-12	3.73405e-14	1.6877e-14
UCSC_TFBS	NFKB	564	48.0818	1.79097e-14	ENSG00000240764, ENSG00000139926, ENSG00000156265, ENSG00000162704, ENSG00000263528, ENSG00000157111, ENSG00000067798, ENSG00000138835, ENSG00000170214, ENSG00000099260, ENSG00000100345, ENSG00000162711, ENSG00000123104, ENSG00000145012, ENSG00000079308, ENSG00000100100, ENSG00000101670, ENSG00000179397, ENSG00000136542, ENSG00000099377, ENSG00000134242, ENSG00000171552, ENSG00000099250, ENSG0000…	1075	8539	20726	1.27344	3.1638e-12	3.9136e-14	1.79097e-14
UCSC_TFBS	MSX1	486	41.4322	1.89212e-14	ENSG00000240764, ENSG00000139926, ENSG00000156265, ENSG00000137628, ENSG00000263528, ENSG00000067798, ENSG00000138835, ENSG00000000971, ENSG00000029153, ENSG00000099260, ENSG00000168497, ENSG00000123104, ENSG00000229619, ENSG00000145012, ENSG00000079308, ENSG00000146469, ENSG00000156011, ENSG00000069869, ENSG00000099377, ENSG00000171552, ENSG00000099250, ENSG00000134369, ENSG00000134245, ENSG0000…	1075	7097	20726	1.32029	3.34066e-12	4.0842e-14	1.89212e-14
UCSC_TFBS	PBX1	639	54.4757	3.68728e-14	ENSG00000181104, ENSG00000240764, ENSG00000139926, ENSG00000156265, ENSG00000137628, ENSG00000158683, ENSG00000170571, ENSG00000132294, ENSG00000067798, ENSG00000138835, ENSG00000150961, ENSG00000000971, ENSG00000170214, ENSG00000099260, ENSG00000168497, ENSG00000100345, ENSG00000123104, ENSG00000229619, ENSG00000145012, ENSG00000079308, ENSG00000100100, ENSG00000111348, ENSG00000162836, ENSG0000…	1075	10004	20726	1.2315	6.52411e-12	7.86324e-14	3.68728e-14
UCSC_TFBS	BRACH	614	52.3444	3.82952e-14	ENSG00000240764, ENSG00000139926, ENSG00000077238, ENSG00000156265, ENSG00000137628, ENSG00000263528, ENSG00000157111, ENSG00000132294, ENSG00000067798, ENSG00000138835, ENSG00000150961, ENSG00000170214, ENSG00000151929, ENSG00000099260, ENSG00000100345, ENSG00000162711, ENSG00000123104, ENSG00000145012, ENSG00000079308, ENSG00000100100, ENSG00000184743, ENSG00000101670, ENSG00000156011, ENSG0000…	1075	9522	20726	1.24322	6.77958e-12	8.06935e-14	3.82952e-14
UCSC_TFBS	GATA6	229	19.5226	5.24609e-14	ENSG00000139926, ENSG00000049323, ENSG00000152104, ENSG00000145934, ENSG00000164574, ENSG00000144724, ENSG00000119408, ENSG00000164692, ENSG00000100345, ENSG00000123104, ENSG00000167601, ENSG00000175471, ENSG00000196154, ENSG00000099377, ENSG00000171552, ENSG00000171310, ENSG00000099250, ENSG00000134245, ENSG00000244694, ENSG00000008441, ENSG00000186591, ENSG00000014914, ENSG00000128805, ENSG0000…	1075	2736	20726	1.61371	9.2949e-12	1.09242e-13	5.24609e-14
UCSC_TFBS	TAL1BETAE47	359	30.6053	6.28797e-14	ENSG00000240764, ENSG00000151012, ENSG00000139926, ENSG00000049323, ENSG00000152580, ENSG00000158683, ENSG00000198467, ENSG00000067798, ENSG00000152229, ENSG00000138835, ENSG00000213949, ENSG00000170214, ENSG00000145934, ENSG00000163485, ENSG00000151929, ENSG00000146904, ENSG00000119408, ENSG00000188783, ENSG00000100345, ENSG00000023171, ENSG00000145012, ENSG00000079308, ENSG00000100100, ENSG0000…	1075	4889	20726	1.41573	1.11224e-11	1.29415e-13	6.28797e-14
UCSC_TFBS	STAT3	537	45.7801	9.11932e-14	ENSG00000240764, ENSG00000139926, ENSG00000077238, ENSG00000156265, ENSG00000263528, ENSG00000158683, ENSG00000067798, ENSG00000138835, ENSG00000150961, ENSG00000151929, ENSG00000162711, ENSG00000145012, ENSG00000079308, ENSG00000156011, ENSG00000099377, ENSG00000134363, ENSG00000171310, ENSG00000134242, ENSG00000171552, ENSG00000174945, ENSG00000099250, ENSG00000134369, ENSG00000134245, ENSG0000…	1075	8098	20726	1.27851	1.61334e-11	1.85531e-13	9.11932e-14
UCSC_TFBS	LYF1	454	38.7042	1.31275e-13	ENSG00000181467, ENSG00000240764, ENSG00000137628, ENSG00000112208, ENSG00000067798, ENSG00000138835, ENSG00000150961, ENSG00000170214, ENSG00000168497, ENSG00000123104, ENSG00000145012, ENSG00000079308, ENSG00000184743, ENSG00000156011, ENSG00000136542, ENSG00000134363, ENSG00000099250, ENSG00000134369, ENSG00000134245, ENSG00000111341, ENSG00000157227, ENSG00000173846, ENSG00000149968, ENSG0000…	1075	6589	20726	1.32844	2.32274e-11	2.64042e-13	1.31275e-13
UCSC_TFBS	TCF11MAFG	586	49.9574	1.75625e-13	ENSG00000139926, ENSG00000156265, ENSG00000162704, ENSG00000137628, ENSG00000158683, ENSG00000157111, ENSG00000132294, ENSG00000067798, ENSG00000137745, ENSG00000150961, ENSG00000170214, ENSG00000151929, ENSG00000099260, ENSG00000100345, ENSG00000162711, ENSG00000123104, ENSG00000229619, ENSG00000145012, ENSG00000079308, ENSG00000100100, ENSG00000184743, ENSG00000146469, ENSG00000156011, ENSG0000…	1075	9047	20726	1.24882	3.10878e-11	3.49277e-13	1.75625e-13
UCSC_TFBS	MEIS1	527	44.9275	1.94816e-13	ENSG00000240764, ENSG00000139926, ENSG00000156265, ENSG00000162704, ENSG00000137628, ENSG00000158683, ENSG00000157111, ENSG00000132294, ENSG00000067798, ENSG00000138835, ENSG00000000971, ENSG00000029153, ENSG00000151929, ENSG00000099260, ENSG00000168497, ENSG00000100345, ENSG00000123104, ENSG00000145012, ENSG00000079308, ENSG00000100100, ENSG00000101670, ENSG00000156011, ENSG00000136542, ENSG0000…	1075	7941	20726	1.27951	3.44874e-11	3.83137e-13	1.94816e-13
UCSC_TFBS	HSF2	481	41.006	2.93456e-13	ENSG00000181467, ENSG00000240764, ENSG00000139926, ENSG00000156265, ENSG00000137628, ENSG00000112208, ENSG00000158683, ENSG00000132294, ENSG00000067798, ENSG00000150961, ENSG00000170214, ENSG00000099260, ENSG00000168497, ENSG00000100345, ENSG00000162711, ENSG00000123104, ENSG00000145012, ENSG00000079308, ENSG00000101670, ENSG00000162836, ENSG00000156011, ENSG00000069869, ENSG00000099377, ENSG0000…	1075	7109	20726	1.3045	5.19375e-11	5.70787e-13	2.93456e-13
UCSC_TFBS	COUP	478	40.7502	5.70088e-13	ENSG00000240764, ENSG00000139926, ENSG00000077238, ENSG00000156265, ENSG00000112208, ENSG00000263528, ENSG00000158683, ENSG00000157111, ENSG00000067798, ENSG00000138835, ENSG00000170214, ENSG00000099260, ENSG00000100345, ENSG00000145012, ENSG00000079308, ENSG00000100100, ENSG00000184743, ENSG00000111348, ENSG00000156011, ENSG00000069869, ENSG00000136542, ENSG00000099377, ENSG00000134363, ENSG0000…	1075	7081	20726	1.30149	1.00908e-10	1.0968e-12	5.70088e-13
UCSC_TFBS	P53	710	60.5286	6.11565e-13	ENSG00000181467, ENSG00000240764, ENSG00000139926, ENSG00000077238, ENSG00000162704, ENSG00000112208, ENSG00000157111, ENSG00000132294, ENSG00000067798, ENSG00000138835, ENSG00000150961, ENSG00000170214, ENSG00000151929, ENSG00000099260, ENSG00000100345, ENSG00000122133, ENSG00000162711, ENSG00000123104, ENSG00000229619, ENSG00000145012, ENSG00000079308, ENSG00000101670, ENSG00000162836, ENSG0000…	1075	11523	20726	1.18795	1.08237e-10	1.16395e-12	6.11565e-13
UCSC_TFBS	SREBP1	658	56.0955	6.59476e-13	ENSG00000240764, ENSG00000139926, ENSG00000077238, ENSG00000156265, ENSG00000162704, ENSG00000263528, ENSG00000132294, ENSG00000138835, ENSG00000150961, ENSG00000170214, ENSG00000099260, ENSG00000205403, ENSG00000100345, ENSG00000123104, ENSG00000145012, ENSG00000079308, ENSG00000184743, ENSG00000179397, ENSG00000111348, ENSG00000156011, ENSG00000069869, ENSG00000136542, ENSG00000099377, ENSG0000…	1075	10495	20726	1.20879	1.16727e-10	1.24178e-12	6.59476e-13
UCSC_TFBS	IK2	363	30.9463	7.39646e-13	ENSG00000128595, ENSG00000049323, ENSG00000173166, ENSG00000158683, ENSG00000132294, ENSG00000177409, ENSG00000138835, ENSG00000177888, ENSG00000150961, ENSG00000213949, ENSG00000170214, ENSG00000138395, ENSG00000145934, ENSG00000163485, ENSG00000144724, ENSG00000151929, ENSG00000146904, ENSG00000138271, ENSG00000023171, ENSG00000145012, ENSG00000079308, ENSG00000175471, ENSG00000092068, ENSG0000…	1075	5043	20726	1.38779	1.30915e-10	1.37808e-12	7.39646e-13
UCSC_TFBS	CDPCR1	448	38.1927	1.60328e-12	ENSG00000181104, ENSG00000240764, ENSG00000139926, ENSG00000137628, ENSG00000170571, ENSG00000132294, ENSG00000067798, ENSG00000000971, ENSG00000170214, ENSG00000151929, ENSG00000099260, ENSG00000100345, ENSG00000123104, ENSG00000229619, ENSG00000145012, ENSG00000079308, ENSG00000184743, ENSG00000101670, ENSG00000156011, ENSG00000069869, ENSG00000099377, ENSG00000171310, ENSG00000171552, ENSG0000…	1075	6576	20726	1.31348	2.83779e-10	2.95606e-12	1.60328e-12
UCSC_TFBS	IK1	412	35.1236	5.59317e-12	ENSG00000181104, ENSG00000240764, ENSG00000162704, ENSG00000132294, ENSG00000067798, ENSG00000137745, ENSG00000138835, ENSG00000151929, ENSG00000099260, ENSG00000100345, ENSG00000123104, ENSG00000145012, ENSG00000079308, ENSG00000100100, ENSG00000179397, ENSG00000156011, ENSG00000069869, ENSG00000099377, ENSG00000171310, ENSG00000134242, ENSG00000171552, ENSG00000099250, ENSG00000134369, ENSG0000…	1075	5978	20726	1.32877	9.89995e-10	1.02061e-11	5.59317e-12
UCSC_TFBS	NFKAPPAB	413	35.2089	8.12725e-12	ENSG00000240764, ENSG00000139926, ENSG00000156265, ENSG00000263528, ENSG00000158683, ENSG00000157111, ENSG00000067798, ENSG00000138835, ENSG00000170214, ENSG00000168497, ENSG00000100345, ENSG00000162711, ENSG00000145012, ENSG00000079308, ENSG00000100100, ENSG00000179397, ENSG00000099377, ENSG00000171310, ENSG00000171552, ENSG00000174945, ENSG00000099250, ENSG00000157227, ENSG00000091409, ENSG0000…	1075	6011	20726	1.32468	1.43853e-09	1.46788e-11	8.12725e-12
UCSC_TFBS	HMX1	509	43.393	2.31154e-11	ENSG00000181467, ENSG00000240764, ENSG00000139926, ENSG00000162704, ENSG00000137628, ENSG00000263528, ENSG00000132294, ENSG00000067798, ENSG00000138835, ENSG00000150961, ENSG00000099260, ENSG00000100345, ENSG00000123104, ENSG00000229619, ENSG00000145012, ENSG00000079308, ENSG00000184743, ENSG00000069869, ENSG00000099377, ENSG00000134363, ENSG00000171310, ENSG00000171552, ENSG00000174945, ENSG0000…	1075	7806	20726	1.25718	4.09143e-09	4.13276e-11	2.31154e-11
UCSC_TFBS	MYOD	605	51.5772	2.40594e-11	ENSG00000181104, ENSG00000240764, ENSG00000139926, ENSG00000156265, ENSG00000137628, ENSG00000112208, ENSG00000263528, ENSG00000158683, ENSG00000067798, ENSG00000138835, ENSG00000150961, ENSG00000170214, ENSG00000151929, ENSG00000099260, ENSG00000168497, ENSG00000205403, ENSG00000100345, ENSG00000162711, ENSG00000123104, ENSG00000229619, ENSG00000145012, ENSG00000079308, ENSG00000184743, ENSG0000…	1075	9623	20726	1.21214	4.25852e-09	4.20828e-11	2.40594e-11
UCSC_TFBS	MYB	504	42.9668	2.41778e-11	ENSG00000181104, ENSG00000181467, ENSG00000240764, ENSG00000156265, ENSG00000162704, ENSG00000112208, ENSG00000263528, ENSG00000158683, ENSG00000157111, ENSG00000132294, ENSG00000067798, ENSG00000138835, ENSG00000170214, ENSG00000151929, ENSG00000099260, ENSG00000168497, ENSG00000100345, ENSG00000123104, ENSG00000145012, ENSG00000100100, ENSG00000101670, ENSG00000156011, ENSG00000099377, ENSG0000…	1075	7715	20726	1.25951	4.27947e-09	4.20828e-11	2.41778e-11
UCSC_TFBS	ER	560	47.7408	2.42511e-11	ENSG00000240764, ENSG00000139926, ENSG00000156265, ENSG00000263528, ENSG00000132294, ENSG00000067798, ENSG00000138835, ENSG00000170214, ENSG00000151929, ENSG00000099260, ENSG00000168497, ENSG00000100345, ENSG00000162711, ENSG00000145012, ENSG00000079308, ENSG00000100100, ENSG00000101670, ENSG00000111348, ENSG00000156011, ENSG00000099377, ENSG00000134363, ENSG00000171310, ENSG00000171552, ENSG0000…	1075	8764	20726	1.23195	4.29244e-09	4.20828e-11	2.42511e-11
UCSC_TFBS	STAT1	452	38.5337	3.19036e-11	ENSG00000240764, ENSG00000139926, ENSG00000263528, ENSG00000067798, ENSG00000138835, ENSG00000151929, ENSG00000099260, ENSG00000205403, ENSG00000123104, ENSG00000145012, ENSG00000079308, ENSG00000146469, ENSG00000179397, ENSG00000156011, ENSG00000099377, ENSG00000134363, ENSG00000171310, ENSG00000099250, ENSG00000134369, ENSG00000134245, ENSG00000091409, ENSG00000008441, ENSG00000173846, ENSG0000…	1075	6771	20726	1.28704	5.64694e-09	5.48246e-11	3.19036e-11
UCSC_TFBS	CHOP	530	45.1833	3.36214e-11	ENSG00000139926, ENSG00000112208, ENSG00000263528, ENSG00000158683, ENSG00000067798, ENSG00000138835, ENSG00000150961, ENSG00000170214, ENSG00000168497, ENSG00000100345, ENSG00000162711, ENSG00000123104, ENSG00000145012, ENSG00000079308, ENSG00000179397, ENSG00000162836, ENSG00000156011, ENSG00000099377, ENSG00000134363, ENSG00000171310, ENSG00000134242, ENSG00000171552, ENSG00000099250, ENSG0000…	1075	8214	20726	1.24402	5.95099e-09	5.7221e-11	3.36214e-11
UCSC_TFBS	GCNF	619	52.7707	3.68842e-11	ENSG00000240764, ENSG00000139926, ENSG00000156265, ENSG00000263528, ENSG00000158683, ENSG00000132294, ENSG00000067798, ENSG00000138835, ENSG00000000971, ENSG00000170214, ENSG00000151929, ENSG00000099260, ENSG00000168497, ENSG00000205403, ENSG00000100345, ENSG00000123104, ENSG00000145012, ENSG00000079308, ENSG00000184743, ENSG00000111348, ENSG00000156011, ENSG00000069869, ENSG00000136542, ENSG0000…	1075	9913	20726	1.20391	6.5285e-09	6.21762e-11	3.68842e-11
UCSC_TFBS	SEF1	557	47.4851	8.48519e-11	ENSG00000240764, ENSG00000139926, ENSG00000156265, ENSG00000162704, ENSG00000137628, ENSG00000112208, ENSG00000157111, ENSG00000132294, ENSG00000067798, ENSG00000138835, ENSG00000150961, ENSG00000170214, ENSG00000029153, ENSG00000151929, ENSG00000162711, ENSG00000123104, ENSG00000145012, ENSG00000079308, ENSG00000101670, ENSG00000179397, ENSG00000111348, ENSG00000069869, ENSG00000099377, ENSG0000…	1075	8765	20726	1.22521	1.50188e-08	1.41687e-10	8.48519e-11
UCSC_TFBS	EN1	583	49.7016	8.90972e-11	ENSG00000181467, ENSG00000240764, ENSG00000139926, ENSG00000156265, ENSG00000158683, ENSG00000067798, ENSG00000137745, ENSG00000138835, ENSG00000170214, ENSG00000100345, ENSG00000123104, ENSG00000145012, ENSG00000079308, ENSG00000184743, ENSG00000156011, ENSG00000069869, ENSG00000136542, ENSG00000134363, ENSG00000171310, ENSG00000171552, ENSG00000099250, ENSG00000134369, ENSG00000134245, ENSG0000…	1075	9262	20726	1.21359	1.57702e-08	1.47385e-10	8.90972e-11
UCSC_TFBS	MRF2	558	47.5703	9.73888e-11	ENSG00000181467, ENSG00000240764, ENSG00000139926, ENSG00000162704, ENSG00000137628, ENSG00000132294, ENSG00000067798, ENSG00000150961, ENSG00000170214, ENSG00000151929, ENSG00000168497, ENSG00000100345, ENSG00000229619, ENSG00000145012, ENSG00000079308, ENSG00000100100, ENSG00000184743, ENSG00000146469, ENSG00000156011, ENSG00000069869, ENSG00000136542, ENSG00000099377, ENSG00000134363, ENSG0000…	1075	8789	20726	1.22406	1.72378e-08	1.59609e-10	9.73888e-11
UCSC_TFBS	AP2REP	496	42.2847	1.10836e-10	ENSG00000240764, ENSG00000263528, ENSG00000158683, ENSG00000157111, ENSG00000132294, ENSG00000067798, ENSG00000138835, ENSG00000170214, ENSG00000099260, ENSG00000168497, ENSG00000100345, ENSG00000122133, ENSG00000145012, ENSG00000079308, ENSG00000100100, ENSG00000101670, ENSG00000179397, ENSG00000162836, ENSG00000156011, ENSG00000171310, ENSG00000171552, ENSG00000099250, ENSG00000134369, ENSG0000…	1075	7633	20726	1.25283	1.9618e-08	1.79982e-10	1.10836e-10
UCSC_TFBS	GR	568	48.4228	1.48605e-10	ENSG00000240764, ENSG00000139926, ENSG00000156265, ENSG00000162704, ENSG00000263528, ENSG00000158683, ENSG00000132294, ENSG00000067798, ENSG00000137745, ENSG00000138835, ENSG00000170214, ENSG00000151929, ENSG00000099260, ENSG00000100345, ENSG00000122133, ENSG00000123104, ENSG00000229619, ENSG00000145012, ENSG00000079308, ENSG00000156011, ENSG00000099377, ENSG00000134363, ENSG00000171310, ENSG0000…	1075	9000	20726	1.21678	2.63032e-08	2.3912e-10	1.48605e-10
UCSC_TFBS	CREL	213	18.1586	1.90466e-10	ENSG00000240764, ENSG00000149177, ENSG00000049323, ENSG00000162704, ENSG00000150961, ENSG00000213949, ENSG00000138395, ENSG00000145934, ENSG00000164574, ENSG00000144724, ENSG00000143515, ENSG00000146904, ENSG00000119408, ENSG00000141338, ENSG00000123104, ENSG00000023171, ENSG00000145012, ENSG00000101670, ENSG00000103044, ENSG00000092068, ENSG00000156011, ENSG00000166401, ENSG00000173846, ENSG0000…	1075	2707	20726	1.51704	3.37124e-08	3.03716e-10	1.90466e-10
UCSC_TFBS	MYCMAX	670	57.1185	2.93767e-10	ENSG00000181104, ENSG00000240764, ENSG00000139926, ENSG00000077238, ENSG00000156265, ENSG00000137628, ENSG00000158683, ENSG00000157111, ENSG00000132294, ENSG00000067798, ENSG00000138835, ENSG00000151929, ENSG00000168497, ENSG00000205403, ENSG00000100345, ENSG00000162711, ENSG00000123104, ENSG00000145012, ENSG00000079308, ENSG00000100100, ENSG00000179397, ENSG00000162836, ENSG00000156011, ENSG0000…	1075	11009	20726	1.17337	5.19967e-08	4.64257e-10	2.93767e-10
UCSC_TFBS	GATA3	284	24.2114	3.03439e-10	ENSG00000181104, ENSG00000149177, ENSG00000173166, ENSG00000156265, ENSG00000263528, ENSG00000151491, ENSG00000198467, ENSG00000067798, ENSG00000138835, ENSG00000170214, ENSG00000152104, ENSG00000138395, ENSG00000145934, ENSG00000163485, ENSG00000164574, ENSG00000099260, ENSG00000144724, ENSG00000168497, ENSG00000143515, ENSG00000146904, ENSG00000119408, ENSG00000188783, ENSG00000122133, ENSG0000…	1075	3901	20726	1.40362	5.37088e-08	4.75299e-10	3.03439e-10
UCSC_TFBS	GRE	520	44.3308	3.08133e-10	ENSG00000139926, ENSG00000263528, ENSG00000158683, ENSG00000170571, ENSG00000132294, ENSG00000067798, ENSG00000138835, ENSG00000151929, ENSG00000099260, ENSG00000168497, ENSG00000100345, ENSG00000123104, ENSG00000145012, ENSG00000079308, ENSG00000100100, ENSG00000184743, ENSG00000179397, ENSG00000156011, ENSG00000069869, ENSG00000136542, ENSG00000099377, ENSG00000134363, ENSG00000134242, ENSG0000…	1075	8128	20726	1.23346	5.45395e-08	4.78416e-10	3.08133e-10
UCSC_TFBS	P300	421	35.8909	6.46505e-10	ENSG00000240764, ENSG00000077238, ENSG00000156265, ENSG00000137628, ENSG00000263528, ENSG00000157111, ENSG00000067798, ENSG00000138835, ENSG00000099260, ENSG00000145012, ENSG00000079308, ENSG00000100100, ENSG00000156011, ENSG00000171310, ENSG00000134242, ENSG00000171552, ENSG00000134369, ENSG00000134245, ENSG00000157227, ENSG00000008441, ENSG00000173846, ENSG00000014914, ENSG00000151914, ENSG0000…	1075	6339	20726	1.28047	1.14431e-07	9.95056e-10	6.46505e-10
UCSC_TFBS	PAX6	584	49.7869	6.84097e-10	ENSG00000240764, ENSG00000139926, ENSG00000156265, ENSG00000162704, ENSG00000137628, ENSG00000263528, ENSG00000158683, ENSG00000170571, ENSG00000132294, ENSG00000067798, ENSG00000150961, ENSG00000170214, ENSG00000151929, ENSG00000099260, ENSG00000168497, ENSG00000100345, ENSG00000123104, ENSG00000229619, ENSG00000145012, ENSG00000184743, ENSG00000101670, ENSG00000156011, ENSG00000069869, ENSG0000…	1075	9378	20726	1.20063	1.21085e-07	1.04384e-09	6.84097e-10
UCSC_TFBS	E47	647	55.1577	7.0222e-10	ENSG00000181467, ENSG00000240764, ENSG00000139926, ENSG00000077238, ENSG00000137628, ENSG00000263528, ENSG00000158683, ENSG00000067798, ENSG00000138835, ENSG00000150961, ENSG00000170214, ENSG00000099260, ENSG00000168497, ENSG00000205403, ENSG00000100345, ENSG00000123104, ENSG00000145012, ENSG00000079308, ENSG00000111348, ENSG00000156011, ENSG00000099377, ENSG00000171310, ENSG00000171552, ENSG0000…	1075	10601	20726	1.1767	1.24293e-07	1.06233e-09	7.0222e-10
UCSC_TFBS	TCF11	551	46.9736	7.94577e-10	ENSG00000240764, ENSG00000139926, ENSG00000156265, ENSG00000162704, ENSG00000263528, ENSG00000158683, ENSG00000132294, ENSG00000067798, ENSG00000138835, ENSG00000150961, ENSG00000170214, ENSG00000100345, ENSG00000123104, ENSG00000229619, ENSG00000145012, ENSG00000079308, ENSG00000184743, ENSG00000146469, ENSG00000136542, ENSG00000099377, ENSG00000171552, ENSG00000099250, ENSG00000134369, ENSG0000…	1075	8757	20726	1.21312	1.4064e-07	1.19186e-09	7.94577e-10
UCSC_TFBS	PPARG	841	71.6965	1.24039e-09	ENSG00000181104, ENSG00000077238, ENSG00000137628, ENSG00000263528, ENSG00000170214, ENSG00000000971, ENSG00000029153, ENSG00000151929, ENSG00000099260, ENSG00000100345, ENSG00000145012, ENSG00000100100, ENSG00000101670, ENSG00000069869, ENSG00000136542, ENSG00000134363, ENSG00000171552, ENSG00000171310, ENSG00000099250, ENSG00000134369, ENSG00000157227, ENSG00000151917, ENSG00000008441, ENSG0000…	1075	14568	20726	1.11302	2.1955e-07	1.84495e-09	1.24039e-09
UCSC_TFBS	LUN1	537	45.7801	1.83632e-09	ENSG00000240764, ENSG00000263528, ENSG00000158683, ENSG00000170571, ENSG00000067798, ENSG00000150961, ENSG00000000971, ENSG00000151929, ENSG00000100345, ENSG00000162711, ENSG00000123104, ENSG00000145012, ENSG00000079308, ENSG00000100100, ENSG00000111348, ENSG00000162836, ENSG00000156011, ENSG00000069869, ENSG00000099377, ENSG00000134363, ENSG00000171310, ENSG00000134242, ENSG00000171552, ENSG0000…	1075	8534	20726	1.21319	3.25028e-07	2.70857e-09	1.83632e-09
UCSC_TFBS	NCX	488	41.6027	4.90099e-09	ENSG00000181104, ENSG00000240764, ENSG00000139926, ENSG00000156265, ENSG00000158683, ENSG00000132294, ENSG00000067798, ENSG00000137745, ENSG00000170214, ENSG00000123104, ENSG00000145012, ENSG00000079308, ENSG00000179397, ENSG00000156011, ENSG00000069869, ENSG00000134363, ENSG00000171310, ENSG00000134242, ENSG00000099250, ENSG00000134369, ENSG00000196954, ENSG00000134245, ENSG00000157227, ENSG0000…	1075	7663	20726	1.2278	8.67476e-07	7.16922e-09	4.90099e-09
UCSC_TFBS	MYOGNF1	509	43.393	8.06937e-09	ENSG00000240764, ENSG00000139926, ENSG00000162704, ENSG00000137628, ENSG00000263528, ENSG00000158683, ENSG00000067798, ENSG00000138835, ENSG00000170214, ENSG00000151929, ENSG00000100345, ENSG00000123104, ENSG00000079308, ENSG00000101670, ENSG00000162836, ENSG00000069869, ENSG00000099377, ENSG00000134363, ENSG00000171310, ENSG00000099250, ENSG00000134369, ENSG00000134245, ENSG00000008441, ENSG0000…	1075	8081	20726	1.21439	1.42828e-06	1.17072e-08	8.06937e-09
UCSC_TFBS	PPARA	578	49.2754	8.3105e-09	ENSG00000240764, ENSG00000156265, ENSG00000162704, ENSG00000263528, ENSG00000158683, ENSG00000157111, ENSG00000067798, ENSG00000150961, ENSG00000099260, ENSG00000100345, ENSG00000123104, ENSG00000145012, ENSG00000079308, ENSG00000100100, ENSG00000146469, ENSG00000162836, ENSG00000156011, ENSG00000069869, ENSG00000099377, ENSG00000171310, ENSG00000099250, ENSG00000134369, ENSG00000134245, ENSG0000…	1075	9391	20726	1.18665	1.47096e-06	1.1959e-08	8.3105e-09
UCSC_TFBS	PAX2	616	52.5149	2.07699e-08	ENSG00000240764, ENSG00000139926, ENSG00000077238, ENSG00000156265, ENSG00000263528, ENSG00000157111, ENSG00000132294, ENSG00000067798, ENSG00000150961, ENSG00000170214, ENSG00000151929, ENSG00000100345, ENSG00000123104, ENSG00000229619, ENSG00000145012, ENSG00000079308, ENSG00000100100, ENSG00000101670, ENSG00000111348, ENSG00000156011, ENSG00000136542, ENSG00000099377, ENSG00000134363, ENSG0000…	1075	10171	20726	1.16768	3.67626e-06	2.96473e-08	2.07699e-08
UCSC_TFBS	CREBP1CJUN	172	14.6633	2.70644e-08	ENSG00000134516, ENSG00000240764, ENSG00000151012, ENSG00000154122, ENSG00000139926, ENSG00000173166, ENSG00000150687, ENSG00000067798, ENSG00000138311, ENSG00000151651, ENSG00000111077, ENSG00000213949, ENSG00000170965, ENSG00000145934, ENSG00000151929, ENSG00000144724, ENSG00000164855, ENSG00000140403, ENSG00000107249, ENSG00000092068, ENSG00000156011, ENSG00000173698, ENSG00000204381, ENSG0000…	1075	2199	20726	1.50803	4.7904e-06	3.83233e-08	2.70644e-08
UCSC_TFBS	PAX3	472	40.2387	3.0155e-08	ENSG00000181467, ENSG00000240764, ENSG00000162704, ENSG00000158683, ENSG00000132294, ENSG00000138835, ENSG00000150961, ENSG00000151929, ENSG00000168497, ENSG00000100345, ENSG00000079308, ENSG00000184743, ENSG00000101670, ENSG00000111348, ENSG00000156011, ENSG00000069869, ENSG00000134363, ENSG00000171310, ENSG00000171552, ENSG00000134369, ENSG00000134245, ENSG00000151917, ENSG00000008441, ENSG0000…	1075	7458	20726	1.22019	5.33741e-06	4.23605e-08	3.0155e-08
UCSC_TFBS	CDPCR3HD	483	41.1765	4.5921e-08	ENSG00000181467, ENSG00000240764, ENSG00000139926, ENSG00000263528, ENSG00000067798, ENSG00000138835, ENSG00000150961, ENSG00000170214, ENSG00000099260, ENSG00000168497, ENSG00000205403, ENSG00000100345, ENSG00000162711, ENSG00000123104, ENSG00000145012, ENSG00000184743, ENSG00000146469, ENSG00000101670, ENSG00000156011, ENSG00000069869, ENSG00000136542, ENSG00000099377, ENSG00000134363, ENSG0000…	1075	7685	20726	1.21174	8.12798e-06	6.40001e-08	4.5921e-08
UCSC_TFBS	TAL1ALPHAE47	243	20.7161	5.15023e-08	ENSG00000111913, ENSG00000240764, ENSG00000139926, ENSG00000049323, ENSG00000067798, ENSG00000170571, ENSG00000138835, ENSG00000177888, ENSG00000150961, ENSG00000170214, ENSG00000145934, ENSG00000164574, ENSG00000144724, ENSG00000143515, ENSG00000146904, ENSG00000164692, ENSG00000145012, ENSG00000079308, ENSG00000188549, ENSG00000167601, ENSG00000101670, ENSG00000175471, ENSG00000156011, ENSG0000…	1075	3397	20726	1.37917	9.11586e-06	7.1218e-08	5.15023e-08
UCSC_TFBS	ROAZ	489	41.688	6.3902e-08	ENSG00000181467, ENSG00000157111, ENSG00000138835, ENSG00000170214, ENSG00000151929, ENSG00000100345, ENSG00000123104, ENSG00000145012, ENSG00000079308, ENSG00000100100, ENSG00000184743, ENSG00000179397, ENSG00000099377, ENSG00000171310, ENSG00000099250, ENSG00000134369, ENSG00000091409, ENSG00000008441, ENSG00000173846, ENSG00000014914, ENSG00000128805, ENSG00000151914, ENSG00000168386, ENSG0000…	1075	7816	20726	1.20623	1.13106e-05	8.76795e-08	6.3902e-08
UCSC_TFBS	HNF4	511	43.5635	1.04103e-07	ENSG00000181104, ENSG00000139926, ENSG00000156265, ENSG00000137628, ENSG00000112208, ENSG00000263528, ENSG00000132294, ENSG00000138835, ENSG00000150961, ENSG00000170214, ENSG00000099260, ENSG00000168497, ENSG00000100345, ENSG00000123104, ENSG00000145012, ENSG00000079308, ENSG00000100100, ENSG00000179397, ENSG00000156011, ENSG00000136542, ENSG00000099377, ENSG00000171310, ENSG00000134242, ENSG0000…	1075	8255	20726	1.19347	1.84261e-05	1.41741e-07	1.04103e-07
UCSC_TFBS	AP4	664	56.607	2.19924e-07	ENSG00000181104, ENSG00000240764, ENSG00000139926, ENSG00000077238, ENSG00000162704, ENSG00000137628, ENSG00000263528, ENSG00000157111, ENSG00000067798, ENSG00000138835, ENSG00000150961, ENSG00000170214, ENSG00000151929, ENSG00000099260, ENSG00000100345, ENSG00000123104, ENSG00000145012, ENSG00000079308, ENSG00000100100, ENSG00000101670, ENSG00000162836, ENSG00000156011, ENSG00000099377, ENSG0000…	1075	11244	20726	1.13856	3.89258e-05	2.97149e-07	2.19924e-07
UCSC_TFBS	MAX	207	17.6471	3.65539e-07	ENSG00000149177, ENSG00000152229, ENSG00000177888, ENSG00000152104, ENSG00000145934, ENSG00000163485, ENSG00000144724, ENSG00000119408, ENSG00000100345, ENSG00000123104, ENSG00000023171, ENSG00000175471, ENSG00000179397, ENSG00000196154, ENSG00000156011, ENSG00000069869, ENSG00000136542, ENSG00000171310, ENSG00000174945, ENSG00000099250, ENSG00000134369, ENSG00000101665, ENSG00000145244, ENSG0000…	1075	2866	20726	1.39252	6.46984e-05	4.90155e-07	3.65539e-07
UCSC_TFBS	TAXCREB	567	48.3376	5.5997e-07	ENSG00000181467, ENSG00000240764, ENSG00000137628, ENSG00000263528, ENSG00000132294, ENSG00000067798, ENSG00000138835, ENSG00000170214, ENSG00000151929, ENSG00000100345, ENSG00000162711, ENSG00000123104, ENSG00000145012, ENSG00000079308, ENSG00000184743, ENSG00000156011, ENSG00000069869, ENSG00000099377, ENSG00000134363, ENSG00000171310, ENSG00000134242, ENSG00000099250, ENSG00000134369, ENSG0000…	1075	9417	20726	1.16085	9.91099e-05	7.45224e-07	5.5997e-07
UCSC_TFBS	ARP1	499	42.5405	1.1377e-06	ENSG00000181467, ENSG00000240764, ENSG00000156265, ENSG00000263528, ENSG00000158683, ENSG00000132294, ENSG00000067798, ENSG00000138835, ENSG00000170214, ENSG00000151929, ENSG00000100345, ENSG00000079308, ENSG00000111348, ENSG00000162836, ENSG00000156011, ENSG00000099377, ENSG00000171310, ENSG00000174945, ENSG00000134369, ENSG00000134245, ENSG00000157227, ENSG00000091409, ENSG00000008441, ENSG0000…	1075	8167	20726	1.178	0.000201353	1.50278e-06	1.1377e-06
UCSC_TFBS	OLF1	474	40.4092	3.26008e-06	ENSG00000181104, ENSG00000181467, ENSG00000139926, ENSG00000162704, ENSG00000263528, ENSG00000138835, ENSG00000170214, ENSG00000029153, ENSG00000151929, ENSG00000099260, ENSG00000162711, ENSG00000123104, ENSG00000145012, ENSG00000079308, ENSG00000100100, ENSG00000111348, ENSG00000156011, ENSG00000069869, ENSG00000099377, ENSG00000171310, ENSG00000134242, ENSG00000171552, ENSG00000174945, ENSG0000…	1075	7761	20726	1.17752	0.000576868	4.22961e-06	3.26008e-06
UCSC_TFBS	MZF1	504	42.9668	3.26814e-06	ENSG00000240764, ENSG00000139926, ENSG00000263528, ENSG00000157111, ENSG00000067798, ENSG00000138835, ENSG00000170214, ENSG00000151929, ENSG00000100345, ENSG00000123104, ENSG00000145012, ENSG00000079308, ENSG00000184743, ENSG00000101670, ENSG00000136542, ENSG00000134363, ENSG00000171310, ENSG00000134242, ENSG00000171552, ENSG00000099250, ENSG00000134369, ENSG00000134245, ENSG00000157227, ENSG0000…	1075	8328	20726	1.1668	0.000578295	4.22961e-06	3.26814e-06
UCSC_TFBS	AREB6	849	72.3785	3.27377e-06	ENSG00000137628, ENSG00000263528, ENSG00000151929, ENSG00000099260, ENSG00000205403, ENSG00000100345, ENSG00000229619, ENSG00000145012, ENSG00000100100, ENSG00000101670, ENSG00000162836, ENSG00000069869, ENSG00000134363, ENSG00000171552, ENSG00000171310, ENSG00000099250, ENSG00000134369, ENSG00000157227, ENSG00000151917, ENSG00000008441, ENSG00000014914, ENSG00000151914, ENSG00000168386, ENSG0000…	1075	15152	20726	1.0803	0.00057929	4.22961e-06	3.27377e-06
UCSC_TFBS	CP2	415	35.3794	6.12489e-06	ENSG00000181104, ENSG00000181467, ENSG00000240764, ENSG00000139926, ENSG00000077238, ENSG00000156265, ENSG00000263528, ENSG00000132294, ENSG00000067798, ENSG00000138835, ENSG00000170214, ENSG00000151929, ENSG00000100345, ENSG00000123104, ENSG00000145012, ENSG00000079308, ENSG00000184743, ENSG00000179397, ENSG00000156011, ENSG00000099377, ENSG00000134242, ENSG00000171552, ENSG00000174945, ENSG0000…	1075	6703	20726	1.19367	0.00108352	7.85583e-06	6.12489e-06
UCSC_TFBS	NFY	505	43.052	8.03001e-06	ENSG00000181467, ENSG00000240764, ENSG00000139926, ENSG00000077238, ENSG00000162704, ENSG00000263528, ENSG00000158683, ENSG00000067798, ENSG00000138835, ENSG00000170214, ENSG00000168497, ENSG00000100345, ENSG00000123104, ENSG00000145012, ENSG00000079308, ENSG00000100100, ENSG00000184743, ENSG00000111348, ENSG00000069869, ENSG00000136542, ENSG00000171552, ENSG00000099250, ENSG00000134369, ENSG0000…	1075	8403	20726	1.15868	0.00142031	1.02253e-05	8.03001e-06
UCSC_TFBS	YY1	710	60.5286	1.15316e-05	ENSG00000240764, ENSG00000139926, ENSG00000162704, ENSG00000263528, ENSG00000158683, ENSG00000157111, ENSG00000132294, ENSG00000067798, ENSG00000138835, ENSG00000150961, ENSG00000000971, ENSG00000170214, ENSG00000151929, ENSG00000168497, ENSG00000100345, ENSG00000123104, ENSG00000229619, ENSG00000145012, ENSG00000079308, ENSG00000100100, ENSG00000184743, ENSG00000101670, ENSG00000162836, ENSG0000…	1075	12406	20726	1.1034	0.00203902	1.45792e-05	1.15316e-05
UCSC_TFBS	COMP1	510	43.4783	1.36693e-05	ENSG00000240764, ENSG00000139926, ENSG00000263528, ENSG00000158683, ENSG00000067798, ENSG00000138835, ENSG00000170214, ENSG00000151929, ENSG00000099260, ENSG00000100345, ENSG00000162711, ENSG00000123104, ENSG00000145012, ENSG00000079308, ENSG00000100100, ENSG00000101670, ENSG00000171310, ENSG00000134242, ENSG00000171552, ENSG00000099250, ENSG00000134369, ENSG00000091409, ENSG00000008441, ENSG0000…	1075	8537	20726	1.15179	0.00241655	1.71593e-05	1.36693e-05
UCSC_TFBS	ZIC1	166	14.1517	1.79121e-05	ENSG00000134516, ENSG00000240764, ENSG00000024422, ENSG00000049323, ENSG00000135842, ENSG00000177888, ENSG00000204394, ENSG00000000971, ENSG00000111077, ENSG00000170965, ENSG00000164176, ENSG00000143753, ENSG00000164574, ENSG00000029153, ENSG00000145934, ENSG00000119408, ENSG00000140526, ENSG00000124831, ENSG00000140403, ENSG00000079308, ENSG00000167601, ENSG00000169504, ENSG00000178104, ENSG0000…	1075	2336	20726	1.37007	0.00316545	2.2327e-05	1.79121e-05
UCSC_TFBS	ZIC3	404	34.4416	2.11011e-05	ENSG00000240764, ENSG00000139926, ENSG00000156265, ENSG00000137628, ENSG00000138835, ENSG00000150961, ENSG00000151929, ENSG00000123104, ENSG00000145012, ENSG00000079308, ENSG00000100100, ENSG00000156011, ENSG00000069869, ENSG00000136542, ENSG00000099377, ENSG00000171310, ENSG00000134242, ENSG00000171552, ENSG00000134369, ENSG00000134245, ENSG00000157227, ENSG00000091409, ENSG00000008441, ENSG0000…	1075	6578	20726	1.18412	0.00372797	2.61182e-05	2.11011e-05
UCSC_TFBS	HOX13	468	39.8977	2.22549e-05	ENSG00000181104, ENSG00000181467, ENSG00000240764, ENSG00000077238, ENSG00000263528, ENSG00000158683, ENSG00000157111, ENSG00000067798, ENSG00000138835, ENSG00000150961, ENSG00000170214, ENSG00000168497, ENSG00000100345, ENSG00000123104, ENSG00000229619, ENSG00000079308, ENSG00000101670, ENSG00000099377, ENSG00000171310, ENSG00000134242, ENSG00000171552, ENSG00000174945, ENSG00000099250, ENSG0000…	1075	7776	20726	1.16037	0.00393142	2.7355e-05	2.22549e-05
UCSC_TFBS	ARNT	491	41.8585	2.48641e-05	ENSG00000240764, ENSG00000139926, ENSG00000162704, ENSG00000138835, ENSG00000170214, ENSG00000151929, ENSG00000205403, ENSG00000100345, ENSG00000162711, ENSG00000123104, ENSG00000100100, ENSG00000184743, ENSG00000101670, ENSG00000179397, ENSG00000156011, ENSG00000099377, ENSG00000134363, ENSG00000171310, ENSG00000134369, ENSG00000091409, ENSG00000008441, ENSG00000014914, ENSG00000128805, ENSG0000…	1075	8218	20726	1.15192	0.00439133	3.03514e-05	2.48641e-05
UCSC_TFBS	XBP1	506	43.1373	3.77189e-05	ENSG00000240764, ENSG00000139926, ENSG00000162704, ENSG00000158683, ENSG00000067798, ENSG00000137745, ENSG00000150961, ENSG00000170214, ENSG00000151929, ENSG00000205403, ENSG00000100345, ENSG00000123104, ENSG00000229619, ENSG00000145012, ENSG00000079308, ENSG00000156011, ENSG00000099377, ENSG00000134363, ENSG00000171310, ENSG00000134369, ENSG00000196954, ENSG00000091409, ENSG00000008441, ENSG0000…	1075	8532	20726	1.14342	0.00665414	4.57277e-05	3.77189e-05
UCSC_TFBS	CREB	437	37.2549	0.000195065	ENSG00000240764, ENSG00000156265, ENSG00000157111, ENSG00000170571, ENSG00000132294, ENSG00000067798, ENSG00000138835, ENSG00000150961, ENSG00000170214, ENSG00000151929, ENSG00000168497, ENSG00000100345, ENSG00000123104, ENSG00000145012, ENSG00000079308, ENSG00000146469, ENSG00000101670, ENSG00000156011, ENSG00000099377, ENSG00000134363, ENSG00000171310, ENSG00000134242, ENSG00000171552, ENSG0000…	1075	7352	20726	1.146	0.0339405	0.000234874	0.000195065
UCSC_TFBS	AHRARNT	529	45.098	0.000238495	ENSG00000181467, ENSG00000240764, ENSG00000139926, ENSG00000156265, ENSG00000137628, ENSG00000263528, ENSG00000067798, ENSG00000138835, ENSG00000170214, ENSG00000151929, ENSG00000100345, ENSG00000162711, ENSG00000229619, ENSG00000145012, ENSG00000079308, ENSG00000100100, ENSG00000184743, ENSG00000156011, ENSG00000099377, ENSG00000171310, ENSG00000134242, ENSG00000171552, ENSG00000174945, ENSG0000…	1075	9110	20726	1.11955	0.0413399	0.000285227	0.000238495
UCSC_TFBS	NFKAPPAB50	237	20.2046	0.000295138	ENSG00000240764, ENSG00000263528, ENSG00000137745, ENSG00000138835, ENSG00000145934, ENSG00000163485, ENSG00000144724, ENSG00000146904, ENSG00000188783, ENSG00000141338, ENSG00000123104, ENSG00000106683, ENSG00000079308, ENSG00000188549, ENSG00000103044, ENSG00000175592, ENSG00000072110, ENSG00000243244, ENSG00000196159, ENSG00000099377, ENSG00000171552, ENSG00000134363, ENSG00000171310, ENSG0000…	1075	3713	20726	1.23064	0.0509057	0.0003506	0.000295138
UCSC_TFBS	ATF6	463	39.4714	0.000318094	ENSG00000240764, ENSG00000139926, ENSG00000077238, ENSG00000162704, ENSG00000263528, ENSG00000158683, ENSG00000067798, ENSG00000150961, ENSG00000000971, ENSG00000170214, ENSG00000029153, ENSG00000151929, ENSG00000099260, ENSG00000168497, ENSG00000205403, ENSG00000100345, ENSG00000123104, ENSG00000145012, ENSG00000079308, ENSG00000111348, ENSG00000162836, ENSG00000099377, ENSG00000134363, ENSG0000…	1075	7879	20726	1.13297	0.0547555	0.000375351	0.000318094
UCSC_TFBS	HTF	536	45.6948	0.000420823	ENSG00000181467, ENSG00000240764, ENSG00000156265, ENSG00000162704, ENSG00000263528, ENSG00000158683, ENSG00000157111, ENSG00000067798, ENSG00000137745, ENSG00000138835, ENSG00000150961, ENSG00000099260, ENSG00000168497, ENSG00000205403, ENSG00000100345, ENSG00000162711, ENSG00000123104, ENSG00000145012, ENSG00000101670, ENSG00000162836, ENSG00000156011, ENSG00000069869, ENSG00000099377, ENSG0000…	1075	9294	20726	1.11191	0.0717937	0.000493282	0.000420823
UCSC_TFBS	RREB1	389	33.1628	0.000556274	ENSG00000181467, ENSG00000240764, ENSG00000139926, ENSG00000157111, ENSG00000067798, ENSG00000137745, ENSG00000138835, ENSG00000170214, ENSG00000100345, ENSG00000162711, ENSG00000079308, ENSG00000184743, ENSG00000099377, ENSG00000171552, ENSG00000134369, ENSG00000134245, ENSG00000157227, ENSG00000008441, ENSG00000173846, ENSG00000014914, ENSG00000151914, ENSG00000101665, ENSG00000205639, ENSG0000…	1075	6534	20726	1.14783	0.0937934	0.000647767	0.000556274
UCSC_TFBS	MIF1	422	35.9761	0.000914402	ENSG00000181104, ENSG00000181467, ENSG00000240764, ENSG00000158683, ENSG00000138835, ENSG00000150961, ENSG00000170214, ENSG00000168497, ENSG00000205403, ENSG00000100345, ENSG00000145012, ENSG00000079308, ENSG00000100100, ENSG00000101670, ENSG00000111348, ENSG00000162836, ENSG00000134363, ENSG00000171310, ENSG00000171552, ENSG00000099250, ENSG00000134369, ENSG00000134245, ENSG00000157227, ENSG0000…	1075	7192	20726	1.13128	0.149494	0.00105784	0.000914402
UCSC_TFBS	CMYB	424	36.1466	0.00192838	ENSG00000181104, ENSG00000240764, ENSG00000139926, ENSG00000162704, ENSG00000132294, ENSG00000138835, ENSG00000170214, ENSG00000151929, ENSG00000100345, ENSG00000123104, ENSG00000145012, ENSG00000162836, ENSG00000156011, ENSG00000136542, ENSG00000099377, ENSG00000134363, ENSG00000171310, ENSG00000134242, ENSG00000171552, ENSG00000134369, ENSG00000134245, ENSG00000151917, ENSG00000091409, ENSG0000…	1075	7291	20726	1.12121	0.289405	0.00221639	0.00192838
UCSC_TFBS	EGR2	99	8.4399	0.00214182	ENSG00000134516, ENSG00000181467, ENSG00000154122, ENSG00000149177, ENSG00000049323, ENSG00000151491, ENSG00000170571, ENSG00000164171, ENSG00000197415, ENSG00000115310, ENSG00000177888, ENSG00000213949, ENSG00000145934, ENSG00000099260, ENSG00000168497, ENSG00000146904, ENSG00000145012, ENSG00000106683, ENSG00000158715, ENSG00000243244, ENSG00000134363, ENSG00000134369, ENSG00000038427, ENSG0000…	1075	1422	20726	1.34228	0.315802	0.00244582	0.00214182
UCSC_TFBS	ZID	469	39.9829	0.0023615	ENSG00000240764, ENSG00000139926, ENSG00000162704, ENSG00000157111, ENSG00000137745, ENSG00000138835, ENSG00000170214, ENSG00000100345, ENSG00000162711, ENSG00000123104, ENSG00000145012, ENSG00000079308, ENSG00000179397, ENSG00000099377, ENSG00000171552, ENSG00000099250, ENSG00000134369, ENSG00000134245, ENSG00000151917, ENSG00000091409, ENSG00000008441, ENSG00000173846, ENSG00000014914, ENSG0000…	1075	8168	20726	1.10704	0.341954	0.0026794	0.0023615
UCSC_TFBS	HEN1	569	48.5081	0.00502167	ENSG00000181467, ENSG00000240764, ENSG00000077238, ENSG00000156265, ENSG00000162704, ENSG00000137628, ENSG00000132294, ENSG00000067798, ENSG00000138835, ENSG00000170214, ENSG00000151929, ENSG00000168497, ENSG00000100345, ENSG00000123104, ENSG00000145012, ENSG00000079308, ENSG00000100100, ENSG00000162836, ENSG00000156011, ENSG00000099377, ENSG00000134363, ENSG00000171310, ENSG00000134242, ENSG0000…	1075	10160	20726	1.07976	0.589785	0.00566137	0.00502167
UCSC_TFBS	ZIC2	237	20.2046	0.00718295	ENSG00000181104, ENSG00000240764, ENSG00000112208, ENSG00000263528, ENSG00000067798, ENSG00000152465, ENSG00000143753, ENSG00000145934, ENSG00000099260, ENSG00000168497, ENSG00000146904, ENSG00000205403, ENSG00000188783, ENSG00000100345, ENSG00000229619, ENSG00000106683, ENSG00000167601, ENSG00000175471, ENSG00000111348, ENSG00000196154, ENSG00000069869, ENSG00000196159, ENSG00000134242, ENSG0000…	1075	3944	20726	1.15856	0.72084	0.00804672	0.00718295
UCSC_TFBS	NRSF	516	43.9898	0.0119319	ENSG00000240764, ENSG00000263528, ENSG00000067798, ENSG00000138835, ENSG00000150961, ENSG00000151929, ENSG00000162711, ENSG00000123104, ENSG00000145012, ENSG00000079308, ENSG00000100100, ENSG00000146469, ENSG00000101670, ENSG00000179397, ENSG00000162836, ENSG00000156011, ENSG00000099377, ENSG00000171310, ENSG00000174945, ENSG00000099250, ENSG00000134369, ENSG00000091409, ENSG00000008441, ENSG0000…	1075	9234	20726	1.07737	0.880525	0.0132827	0.0119319
UCSC_TFBS	ATF	312	26.5985	0.014819	ENSG00000111913, ENSG00000240764, ENSG00000139926, ENSG00000049323, ENSG00000173166, ENSG00000156265, ENSG00000162704, ENSG00000263528, ENSG00000138835, ENSG00000150961, ENSG00000213949, ENSG00000170214, ENSG00000152104, ENSG00000145934, ENSG00000163485, ENSG00000164574, ENSG00000144724, ENSG00000151929, ENSG00000119408, ENSG00000100345, ENSG00000023171, ENSG00000141458, ENSG00000145012, ENSG0000…	1075	5396	20726	1.11478	0.928824	0.0163935	0.014819
UCSC_TFBS	SPZ1	312	26.5985	0.0165865	ENSG00000240764, ENSG00000149177, ENSG00000173166, ENSG00000263528, ENSG00000198467, ENSG00000138835, ENSG00000117335, ENSG00000213949, ENSG00000170214, ENSG00000138395, ENSG00000145934, ENSG00000164574, ENSG00000144724, ENSG00000151929, ENSG00000143515, ENSG00000146904, ENSG00000164692, ENSG00000162711, ENSG00000023171, ENSG00000229619, ENSG00000106683, ENSG00000079308, ENSG00000100100, ENSG0000…	1075	5411	20726	1.11169	0.948204	0.0182349	0.0165865
UCSC_TFBS	AP2GAMMA	112	9.54817	0.0220739	ENSG00000110427, ENSG00000149177, ENSG00000156265, ENSG00000180891, ENSG00000263528, ENSG00000198467, ENSG00000197415, ENSG00000111077, ENSG00000145934, ENSG00000144724, ENSG00000100345, ENSG00000145012, ENSG00000079308, ENSG00000100100, ENSG00000143355, ENSG00000103044, ENSG00000178467, ENSG00000177374, ENSG00000179954, ENSG00000102908, ENSG00000065308, ENSG00000157227, ENSG00000101665, ENSG0000…	1075	1778	20726	1.21449	0.980762	0.0241178	0.0220739
UCSC_TFBS	NGFIC	290	24.7229	0.0263284	ENSG00000240764, ENSG00000139926, ENSG00000049323, ENSG00000173166, ENSG00000157111, ENSG00000067798, ENSG00000137745, ENSG00000138835, ENSG00000152104, ENSG00000145934, ENSG00000163485, ENSG00000144724, ENSG00000168497, ENSG00000146904, ENSG00000205403, ENSG00000141458, ENSG00000167601, ENSG00000162836, ENSG00000072110, ENSG00000156011, ENSG00000243244, ENSG00000099377, ENSG00000134242, ENSG0000…	1075	5054	20726	1.10629	0.991108	0.0285897	0.0263284
UCSC_TFBS	CETS1P54	243	20.7161	0.0285145	ENSG00000111913, ENSG00000149177, ENSG00000049323, ENSG00000162704, ENSG00000158683, ENSG00000067798, ENSG00000170571, ENSG00000138835, ENSG00000150961, ENSG00000152104, ENSG00000145934, ENSG00000163485, ENSG00000164574, ENSG00000144724, ENSG00000143515, ENSG00000119408, ENSG00000100345, ENSG00000123104, ENSG00000023171, ENSG00000145012, ENSG00000106683, ENSG00000079308, ENSG00000167601, ENSG0000…	1075	4185	20726	1.11948	0.994026	0.0307748	0.0285145
UCSC_TFBS	GATA2	333	28.3887	0.0315912	ENSG00000174130, ENSG00000181104, ENSG00000240764, ENSG00000149177, ENSG00000139926, ENSG00000173166, ENSG00000263528, ENSG00000067798, ENSG00000170571, ENSG00000152229, ENSG00000138835, ENSG00000152465, ENSG00000152104, ENSG00000138395, ENSG00000145934, ENSG00000164574, ENSG00000168497, ENSG00000146904, ENSG00000119408, ENSG00000100345, ENSG00000023171, ENSG00000106683, ENSG00000100100, ENSG0000…	1075	5880	20726	1.09188	0.996593	0.0338887	0.0315912
UCSC_TFBS	AHR	321	27.3657	0.0373351	ENSG00000240764, ENSG00000049323, ENSG00000077238, ENSG00000263528, ENSG00000151491, ENSG00000198467, ENSG00000138835, ENSG00000177888, ENSG00000150961, ENSG00000213949, ENSG00000170214, ENSG00000152104, ENSG00000143753, ENSG00000145934, ENSG00000163485, ENSG00000144724, ENSG00000146904, ENSG00000119408, ENSG00000164692, ENSG00000100345, ENSG00000141338, ENSG00000023171, ENSG00000145012, ENSG0000…	1075	5674	20726	1.09074	0.998811	0.0398091	0.0373351
UCSC_TFBS	PAX5	539	45.9506	0.0404363	ENSG00000181467, ENSG00000240764, ENSG00000139926, ENSG00000162704, ENSG00000263528, ENSG00000170571, ENSG00000132294, ENSG00000138835, ENSG00000151929, ENSG00000168497, ENSG00000100345, ENSG00000123104, ENSG00000184743, ENSG00000179397, ENSG00000162836, ENSG00000156011, ENSG00000136542, ENSG00000099377, ENSG00000134363, ENSG00000171310, ENSG00000171552, ENSG00000174945, ENSG00000134369, ENSG0000…	1075	9829	20726	1.05727	0.999328	0.0428576	0.0404363
UCSC_TFBS	E2F	538	45.8653	0.0817744	ENSG00000240764, ENSG00000139926, ENSG00000156265, ENSG00000137628, ENSG00000263528, ENSG00000067798, ENSG00000138835, ENSG00000150961, ENSG00000000971, ENSG00000170214, ENSG00000168497, ENSG00000205403, ENSG00000100345, ENSG00000229619, ENSG00000145012, ENSG00000184743, ENSG00000099377, ENSG00000134363, ENSG00000171310, ENSG00000134242, ENSG00000171552, ENSG00000099250, ENSG00000134369, ENSG0000…	1075	9926	20726	1.045	1	0.0861551	0.0817744
UCSC_TFBS	ELK1	470	40.0682	0.0885547	ENSG00000240764, ENSG00000139926, ENSG00000162704, ENSG00000263528, ENSG00000067798, ENSG00000170214, ENSG00000099260, ENSG00000205403, ENSG00000100345, ENSG00000123104, ENSG00000145012, ENSG00000079308, ENSG00000156011, ENSG00000099377, ENSG00000171310, ENSG00000171552, ENSG00000174945, ENSG00000099250, ENSG00000134369, ENSG00000157227, ENSG00000008441, ENSG00000173846, ENSG00000014914, ENSG0000…	1075	8636	20726	1.04928	1	0.0927466	0.0885547

## Sheet: tfbs_output_upregulated_D8_RA_O
Upregulated
Category	Term	Count	%	PValue	Genes	List Total	Pop Hits	Pop Total	Fold Enrichment	Bonferroni	Benjamini	FDR
UCSC_TFBS	AP4	1181	67.1023	2.53233e-62	ENSG00000181585, ENSG00000080644, ENSG00000134594, ENSG00000135205, ENSG00000131089, ENSG00000171303, ENSG00000112320, ENSG00000128918, ENSG00000158560, ENSG00000174807, ENSG00000155052, ENSG00000183773, ENSG00000183775, ENSG00000114739, ENSG00000159409, ENSG00000114737, ENSG00000161509, ENSG00000143061, ENSG00000135454, ENSG00000189060, ENSG00000137872, ENSG00000171798, ENSG00000131094, ENSG0000…	1603	11244	20726	1.35804	4.50755e-60	4.50755e-60	2.78556e-61
UCSC_TFBS	CHX10	857	48.6932	1.04294e-61	ENSG00000134594, ENSG00000131089, ENSG00000171303, ENSG00000112320, ENSG00000128918, ENSG00000158560, ENSG00000174807, ENSG00000155052, ENSG00000183775, ENSG00000114739, ENSG00000159409, ENSG00000177098, ENSG00000143061, ENSG00000112559, ENSG00000135454, ENSG00000134121, ENSG00000137872, ENSG00000228775, ENSG00000131094, ENSG00000132182, ENSG00000121297, ENSG00000147421, ENSG00000102996, ENSG0000…	1603	7069	20726	1.56749	1.85644e-59	9.28221e-60	5.73619e-61
UCSC_TFBS	ER	991	56.3068	2.00038e-60	ENSG00000213023, ENSG00000080644, ENSG00000134594, ENSG00000131089, ENSG00000112320, ENSG00000128918, ENSG00000158560, ENSG00000174807, ENSG00000214595, ENSG00000114739, ENSG00000159409, ENSG00000161509, ENSG00000143061, ENSG00000135454, ENSG00000010310, ENSG00000132182, ENSG00000121297, ENSG00000102996, ENSG00000078328, ENSG00000184611, ENSG00000070601, ENSG00000125895, ENSG00000182218, ENSG0000…	1603	8764	20726	1.46202	3.56068e-58	1.18689e-58	7.33474e-60
UCSC_TFBS	RFX1	1126	63.9773	2.92732e-57	ENSG00000181585, ENSG00000080644, ENSG00000134594, ENSG00000135205, ENSG00000131089, ENSG00000171303, ENSG00000112320, ENSG00000128918, ENSG00000158560, ENSG00000174807, ENSG00000155052, ENSG00000183773, ENSG00000183775, ENSG00000214595, ENSG00000114739, ENSG00000159409, ENSG00000114737, ENSG00000177098, ENSG00000161509, ENSG00000143061, ENSG00000112559, ENSG00000137872, ENSG00000136546, ENSG0000…	1603	10661	20726	1.3656	5.21063e-55	1.30266e-55	8.05014e-57
UCSC_TFBS	HEN1	1084	61.5909	2.13749e-55	ENSG00000213023, ENSG00000181585, ENSG00000134594, ENSG00000131089, ENSG00000171303, ENSG00000112320, ENSG00000128918, ENSG00000158560, ENSG00000174807, ENSG00000178171, ENSG00000155052, ENSG00000183773, ENSG00000114739, ENSG00000159409, ENSG00000114737, ENSG00000177098, ENSG00000161509, ENSG00000143061, ENSG00000112559, ENSG00000135454, ENSG00000189060, ENSG00000134121, ENSG00000137872, ENSG0000…	1603	10160	20726	1.37949	3.80473e-53	7.60947e-54	4.70248e-55
UCSC_TFBS	E47	1116	63.4091	3.51598e-55	ENSG00000213023, ENSG00000181585, ENSG00000080644, ENSG00000134594, ENSG00000171303, ENSG00000112320, ENSG00000128918, ENSG00000158560, ENSG00000174807, ENSG00000178171, ENSG00000155052, ENSG00000183773, ENSG00000183775, ENSG00000214595, ENSG00000114739, ENSG00000159409, ENSG00000161509, ENSG00000143061, ENSG00000112559, ENSG00000134121, ENSG00000137872, ENSG00000136546, ENSG00000010310, ENSG0000…	1603	10601	20726	1.36113	6.25844e-53	1.04307e-53	6.44596e-55
UCSC_TFBS	S8	894	50.7955	3.12504e-54	ENSG00000134594, ENSG00000135205, ENSG00000131089, ENSG00000171303, ENSG00000112320, ENSG00000128918, ENSG00000158560, ENSG00000155052, ENSG00000183775, ENSG00000214595, ENSG00000114739, ENSG00000159409, ENSG00000214107, ENSG00000177098, ENSG00000143061, ENSG00000112559, ENSG00000135454, ENSG00000134121, ENSG00000137872, ENSG00000228775, ENSG00000131094, ENSG00000100336, ENSG00000121297, ENSG0000…	1603	7765	20726	1.4886	5.56257e-52	7.94654e-53	4.91078e-54
UCSC_TFBS	MYOGNF1	913	51.875	6.10427e-52	ENSG00000213023, ENSG00000181585, ENSG00000131089, ENSG00000171303, ENSG00000112320, ENSG00000158560, ENSG00000174807, ENSG00000183773, ENSG00000183775, ENSG00000214595, ENSG00000159409, ENSG00000114737, ENSG00000177098, ENSG00000161509, ENSG00000143061, ENSG00000135454, ENSG00000134121, ENSG00000010310, ENSG00000131094, ENSG00000132182, ENSG00000102996, ENSG00000078328, ENSG00000070601, ENSG0000…	1603	8081	20726	1.46079	1.08656e-49	1.3582e-50	8.39337e-52
UCSC_TFBS	NRSF	1003	56.9886	1.29879e-51	ENSG00000181585, ENSG00000080644, ENSG00000134594, ENSG00000135205, ENSG00000131089, ENSG00000112320, ENSG00000158560, ENSG00000174807, ENSG00000178171, ENSG00000155052, ENSG00000183773, ENSG00000214595, ENSG00000114739, ENSG00000159409, ENSG00000114737, ENSG00000177098, ENSG00000161509, ENSG00000143061, ENSG00000112559, ENSG00000135454, ENSG00000189060, ENSG00000134121, ENSG00000136546, ENSG0000…	1603	9234	20726	1.40441	2.31184e-49	2.56872e-50	1.58741e-51
UCSC_TFBS	MYOD	1028	58.4091	5.98167e-50	ENSG00000213023, ENSG00000181585, ENSG00000080644, ENSG00000135205, ENSG00000131089, ENSG00000171303, ENSG00000112320, ENSG00000128918, ENSG00000158560, ENSG00000155052, ENSG00000183775, ENSG00000214595, ENSG00000159409, ENSG00000177098, ENSG00000161509, ENSG00000143061, ENSG00000112559, ENSG00000135454, ENSG00000189060, ENSG00000137872, ENSG00000228775, ENSG00000131094, ENSG00000132182, ENSG0000…	1603	9623	20726	1.38123	1.06474e-47	1.06474e-48	6.57984e-50
UCSC_TFBS	PAX5	1039	59.0341	2.24025e-48	ENSG00000181585, ENSG00000134594, ENSG00000131089, ENSG00000171303, ENSG00000112320, ENSG00000174807, ENSG00000114739, ENSG00000159409, ENSG00000114737, ENSG00000177098, ENSG00000178187, ENSG00000161509, ENSG00000143061, ENSG00000112559, ENSG00000135454, ENSG00000189060, ENSG00000137872, ENSG00000171798, ENSG00000228775, ENSG00000131094, ENSG00000132182, ENSG00000121297, ENSG00000102996, ENSG0000…	1603	9829	20726	1.36675	3.98765e-46	3.62514e-47	2.24025e-48
UCSC_TFBS	OLF1	876	49.7727	3.28351e-48	ENSG00000213023, ENSG00000181585, ENSG00000080644, ENSG00000134594, ENSG00000135205, ENSG00000171303, ENSG00000112320, ENSG00000158560, ENSG00000178171, ENSG00000183773, ENSG00000114739, ENSG00000159409, ENSG00000114737, ENSG00000177098, ENSG00000161509, ENSG00000143061, ENSG00000112559, ENSG00000135454, ENSG00000189060, ENSG00000134121, ENSG00000171798, ENSG00000131094, ENSG00000132182, ENSG0000…	1603	7761	20726	1.45938	5.84466e-46	4.87055e-47	3.28351e-48
UCSC_TFBS	LHX3	745	42.3295	3.91833e-47	ENSG00000064042, ENSG00000149970, ENSG00000162706, ENSG00000066468, ENSG00000131089, ENSG00000111110, ENSG00000171303, ENSG00000112320, ENSG00000128918, ENSG00000251664, ENSG00000158560, ENSG00000122012, ENSG00000155052, ENSG00000122254, ENSG00000183775, ENSG00000214595, ENSG00000183654, ENSG00000182568, ENSG00000237125, ENSG00000114739, ENSG00000159409, ENSG00000181234, ENSG00000214107, ENSG0000…	1603	6235	20726	1.54491	6.97463e-45	5.3651e-46	3.91833e-47
UCSC_TFBS	USF	1063	60.3977	6.97818e-47	ENSG00000213023, ENSG00000181585, ENSG00000134594, ENSG00000131089, ENSG00000171303, ENSG00000112320, ENSG00000158560, ENSG00000155052, ENSG00000183773, ENSG00000183775, ENSG00000214595, ENSG00000114739, ENSG00000114737, ENSG00000177098, ENSG00000178187, ENSG00000161509, ENSG00000143061, ENSG00000135454, ENSG00000134121, ENSG00000137872, ENSG00000136546, ENSG00000010310, ENSG00000132182, ENSG0000…	1603	10207	20726	1.34653	1.24212e-44	8.87225e-46	6.97818e-47
UCSC_TFBS	LYF1	771	43.8068	9.88037e-46	ENSG00000080644, ENSG00000134594, ENSG00000131089, ENSG00000112320, ENSG00000158560, ENSG00000174807, ENSG00000155052, ENSG00000183773, ENSG00000183775, ENSG00000214595, ENSG00000159409, ENSG00000114737, ENSG00000161509, ENSG00000143061, ENSG00000112559, ENSG00000135454, ENSG00000137872, ENSG00000131094, ENSG00000132182, ENSG00000121297, ENSG00000078328, ENSG00000184611, ENSG00000070601, ENSG0000…	1603	6589	20726	1.51292	1.75871e-43	1.17247e-44	9.88037e-46
UCSC_TFBS	MYCMAX	1118	63.5227	1.84291e-45	ENSG00000213023, ENSG00000181585, ENSG00000080644, ENSG00000134594, ENSG00000135205, ENSG00000131089, ENSG00000171303, ENSG00000112320, ENSG00000158560, ENSG00000183773, ENSG00000183775, ENSG00000214595, ENSG00000114739, ENSG00000159409, ENSG00000114737, ENSG00000161509, ENSG00000143061, ENSG00000112559, ENSG00000135454, ENSG00000134121, ENSG00000137872, ENSG00000010310, ENSG00000228775, ENSG0000…	1603	11009	20726	1.31303	3.28038e-43	2.05024e-44	1.84291e-45
UCSC_TFBS	AHRARNT	974	55.3409	3.52916e-45	ENSG00000213023, ENSG00000181585, ENSG00000080644, ENSG00000134594, ENSG00000131089, ENSG00000171303, ENSG00000112320, ENSG00000128918, ENSG00000158560, ENSG00000174807, ENSG00000155052, ENSG00000183773, ENSG00000183775, ENSG00000214595, ENSG00000159409, ENSG00000114737, ENSG00000177098, ENSG00000161509, ENSG00000143061, ENSG00000135454, ENSG00000134121, ENSG00000136546, ENSG00000171798, ENSG0000…	1603	9110	20726	1.38236	6.2819e-43	3.69523e-44	3.52916e-45
UCSC_TFBS	RREB1	762	43.2955	2.47697e-44	ENSG00000179148, ENSG00000064042, ENSG00000179388, ENSG00000162706, ENSG00000158445, ENSG00000131089, ENSG00000111110, ENSG00000112320, ENSG00000148408, ENSG00000251664, ENSG00000158560, ENSG00000174807, ENSG00000122254, ENSG00000183773, ENSG00000214595, ENSG00000182568, ENSG00000159409, ENSG00000181234, ENSG00000114737, ENSG00000177098, ENSG00000138606, ENSG00000099139, ENSG00000186907, ENSG0000…	1603	6534	20726	1.50785	4.40901e-42	2.44945e-43	2.47697e-44
UCSC_TFBS	NF1	742	42.1591	1.91999e-43	ENSG00000064042, ENSG00000181585, ENSG00000149970, ENSG00000137507, ENSG00000179388, ENSG00000162706, ENSG00000066468, ENSG00000158445, ENSG00000111110, ENSG00000171303, ENSG00000112320, ENSG00000148408, ENSG00000128918, ENSG00000158560, ENSG00000174807, ENSG00000122254, ENSG00000183773, ENSG00000182568, ENSG00000114739, ENSG00000159409, ENSG00000181234, ENSG00000138606, ENSG00000099139, ENSG0000…	1603	6332	20726	1.51511	3.41759e-41	1.79873e-42	1.91999e-43
UCSC_TFBS	MZF1	906	51.4773	3.56655e-43	ENSG00000213023, ENSG00000181585, ENSG00000131089, ENSG00000171303, ENSG00000112320, ENSG00000158560, ENSG00000178171, ENSG00000183773, ENSG00000159409, ENSG00000177098, ENSG00000161509, ENSG00000143061, ENSG00000135454, ENSG00000189060, ENSG00000137872, ENSG00000171798, ENSG00000132182, ENSG00000121297, ENSG00000147421, ENSG00000102996, ENSG00000078328, ENSG00000184611, ENSG00000126500, ENSG0000…	1603	8328	20726	1.4066	6.34846e-41	3.17423e-42	3.56655e-43
UCSC_TFBS	LUN1	922	52.3864	4.72589e-43	ENSG00000181585, ENSG00000080644, ENSG00000135205, ENSG00000131089, ENSG00000171303, ENSG00000112320, ENSG00000128918, ENSG00000174807, ENSG00000155052, ENSG00000183773, ENSG00000183775, ENSG00000114739, ENSG00000159409, ENSG00000214107, ENSG00000177098, ENSG00000161509, ENSG00000143061, ENSG00000112559, ENSG00000135454, ENSG00000134121, ENSG00000137872, ENSG00000010310, ENSG00000228775, ENSG0000…	1603	8534	20726	1.39688	8.41209e-41	4.00576e-42	4.72589e-43
UCSC_TFBS	ROAZ	863	49.0341	1.26599e-42	ENSG00000181585, ENSG00000080644, ENSG00000135205, ENSG00000131089, ENSG00000171303, ENSG00000112320, ENSG00000128918, ENSG00000174807, ENSG00000178171, ENSG00000183775, ENSG00000214595, ENSG00000114739, ENSG00000159409, ENSG00000214107, ENSG00000177098, ENSG00000161509, ENSG00000143061, ENSG00000112559, ENSG00000135454, ENSG00000171798, ENSG00000010310, ENSG00000228775, ENSG00000131094, ENSG0000…	1603	7816	20726	1.42761	2.25346e-40	1.0243e-41	1.26599e-42
UCSC_TFBS	MIF1	811	46.0795	2.2479e-42	ENSG00000213023, ENSG00000181585, ENSG00000134594, ENSG00000131089, ENSG00000171303, ENSG00000112320, ENSG00000183773, ENSG00000183775, ENSG00000214595, ENSG00000114739, ENSG00000159409, ENSG00000177098, ENSG00000161509, ENSG00000135454, ENSG00000134121, ENSG00000137872, ENSG00000010310, ENSG00000131094, ENSG00000132182, ENSG00000121297, ENSG00000147421, ENSG00000102996, ENSG00000078328, ENSG0000…	1603	7192	20726	1.45799	4.00126e-40	1.73968e-41	2.2479e-42
UCSC_TFBS	TAL1BETAITF2	974	55.3409	2.40238e-42	ENSG00000181585, ENSG00000080644, ENSG00000131089, ENSG00000171303, ENSG00000112320, ENSG00000128918, ENSG00000158560, ENSG00000174807, ENSG00000155052, ENSG00000183773, ENSG00000183775, ENSG00000214595, ENSG00000114739, ENSG00000159409, ENSG00000161509, ENSG00000143061, ENSG00000112559, ENSG00000135454, ENSG00000137872, ENSG00000010310, ENSG00000228775, ENSG00000121297, ENSG00000102996, ENSG0000…	1603	9226	20726	1.36498	4.27624e-40	1.78177e-41	2.40238e-42
UCSC_TFBS	HAND1E47	869	49.375	9.96628e-42	ENSG00000131089, ENSG00000171303, ENSG00000112320, ENSG00000128918, ENSG00000158560, ENSG00000174807, ENSG00000155052, ENSG00000183775, ENSG00000214595, ENSG00000159409, ENSG00000178187, ENSG00000161509, ENSG00000143061, ENSG00000135454, ENSG00000189060, ENSG00000137872, ENSG00000131094, ENSG00000100336, ENSG00000132182, ENSG00000121297, ENSG00000147421, ENSG00000102996, ENSG00000078328, ENSG0000…	1603	7926	20726	1.41758	1.774e-39	7.09599e-41	9.96628e-42
UCSC_TFBS	HMX1	859	48.8068	1.20891e-41	ENSG00000181585, ENSG00000080644, ENSG00000171303, ENSG00000112320, ENSG00000128918, ENSG00000158560, ENSG00000174807, ENSG00000155052, ENSG00000183773, ENSG00000183775, ENSG00000214595, ENSG00000114739, ENSG00000159409, ENSG00000177098, ENSG00000161509, ENSG00000143061, ENSG00000112559, ENSG00000135454, ENSG00000134121, ENSG00000171798, ENSG00000010310, ENSG00000228775, ENSG00000132182, ENSG0000…	1603	7806	20726	1.42281	2.15186e-39	8.27638e-41	1.20891e-41
UCSC_TFBS	ZIC3	755	42.8977	5.82024e-41	ENSG00000179148, ENSG00000213023, ENSG00000064042, ENSG00000181585, ENSG00000137507, ENSG00000179388, ENSG00000162706, ENSG00000135205, ENSG00000131089, ENSG00000111110, ENSG00000170577, ENSG00000171303, ENSG00000112320, ENSG00000148408, ENSG00000251664, ENSG00000158560, ENSG00000174807, ENSG00000122012, ENSG00000182568, ENSG00000114739, ENSG00000159409, ENSG00000181234, ENSG00000185818, ENSG0000…	1603	6578	20726	1.484	1.036e-38	3.83705e-40	5.82024e-41
UCSC_TFBS	PAX4	1303	74.0341	8.61015e-41	ENSG00000213023, ENSG00000181585, ENSG00000080644, ENSG00000134594, ENSG00000131089, ENSG00000171303, ENSG00000112320, ENSG00000128918, ENSG00000197928, ENSG00000158560, ENSG00000174807, ENSG00000155052, ENSG00000183773, ENSG00000183775, ENSG00000214595, ENSG00000114739, ENSG00000159409, ENSG00000114737, ENSG00000214107, ENSG00000177098, ENSG00000161509, ENSG00000143061, ENSG00000112559, ENSG0000…	1603	13868	20726	1.21482	1.53261e-38	5.4736e-40	8.61015e-41
UCSC_TFBS	AP1	1055	59.9432	9.22331e-41	ENSG00000181585, ENSG00000135205, ENSG00000131089, ENSG00000171303, ENSG00000112320, ENSG00000128918, ENSG00000158560, ENSG00000155052, ENSG00000183775, ENSG00000214595, ENSG00000159409, ENSG00000161509, ENSG00000143061, ENSG00000112559, ENSG00000137872, ENSG00000228775, ENSG00000131094, ENSG00000132182, ENSG00000121297, ENSG00000147421, ENSG00000102996, ENSG00000078328, ENSG00000184611, ENSG0000…	1603	10356	20726	1.31717	1.64175e-38	5.66121e-40	9.22331e-41
UCSC_TFBS	ARP1	885	50.2841	1.08532e-40	ENSG00000213023, ENSG00000181585, ENSG00000080644, ENSG00000134594, ENSG00000131089, ENSG00000171303, ENSG00000112320, ENSG00000128918, ENSG00000158560, ENSG00000174807, ENSG00000155052, ENSG00000183773, ENSG00000183775, ENSG00000214595, ENSG00000159409, ENSG00000214107, ENSG00000143061, ENSG00000135454, ENSG00000189060, ENSG00000137872, ENSG00000010310, ENSG00000131094, ENSG00000132182, ENSG0000…	1603	8167	20726	1.40108	1.93186e-38	6.43954e-40	1.08532e-40
UCSC_TFBS	SREBP1	1065	60.5114	1.21641e-40	ENSG00000213023, ENSG00000134594, ENSG00000131089, ENSG00000171303, ENSG00000112320, ENSG00000128918, ENSG00000158560, ENSG00000174807, ENSG00000178171, ENSG00000155052, ENSG00000183773, ENSG00000183775, ENSG00000214595, ENSG00000114739, ENSG00000159409, ENSG00000161509, ENSG00000143061, ENSG00000112559, ENSG00000135454, ENSG00000189060, ENSG00000134121, ENSG00000137872, ENSG00000010310, ENSG0000…	1603	10495	20726	1.31205	2.16521e-38	6.98455e-40	1.21641e-40
UCSC_TFBS	MEIS1	866	49.2045	1.88626e-40	ENSG00000080644, ENSG00000134594, ENSG00000131089, ENSG00000171303, ENSG00000112320, ENSG00000128918, ENSG00000158560, ENSG00000174807, ENSG00000183773, ENSG00000183775, ENSG00000214595, ENSG00000114739, ENSG00000161509, ENSG00000135454, ENSG00000189060, ENSG00000134121, ENSG00000137872, ENSG00000010310, ENSG00000131094, ENSG00000132182, ENSG00000121297, ENSG00000147421, ENSG00000102996, ENSG0000…	1603	7941	20726	1.41002	3.35754e-38	1.04923e-39	1.88626e-40
UCSC_TFBS	IK3	833	47.3295	2.315e-40	ENSG00000135205, ENSG00000131089, ENSG00000171303, ENSG00000112320, ENSG00000128918, ENSG00000197928, ENSG00000158560, ENSG00000178171, ENSG00000155052, ENSG00000183773, ENSG00000183775, ENSG00000214595, ENSG00000114739, ENSG00000159409, ENSG00000214107, ENSG00000161509, ENSG00000143061, ENSG00000135454, ENSG00000137872, ENSG00000136546, ENSG00000171798, ENSG00000010310, ENSG00000132182, ENSG0000…	1603	7539	20726	1.42861	4.1207e-38	1.2487e-39	2.315e-40
UCSC_TFBS	SEF1	930	52.8409	6.27625e-40	ENSG00000213023, ENSG00000181585, ENSG00000080644, ENSG00000134594, ENSG00000171303, ENSG00000112320, ENSG00000158560, ENSG00000178171, ENSG00000155052, ENSG00000183775, ENSG00000214595, ENSG00000114737, ENSG00000177098, ENSG00000178187, ENSG00000161509, ENSG00000143061, ENSG00000135454, ENSG00000189060, ENSG00000137872, ENSG00000131094, ENSG00000132182, ENSG00000121297, ENSG00000147421, ENSG0000…	1603	8765	20726	1.37187	1.11717e-37	3.2858e-39	6.27625e-40
UCSC_TFBS	HNF4	886	50.3409	6.87478e-39	ENSG00000213023, ENSG00000181585, ENSG00000134594, ENSG00000135205, ENSG00000171303, ENSG00000112320, ENSG00000128918, ENSG00000197928, ENSG00000158560, ENSG00000174807, ENSG00000178171, ENSG00000183773, ENSG00000183775, ENSG00000114739, ENSG00000159409, ENSG00000161509, ENSG00000143061, ENSG00000112559, ENSG00000135454, ENSG00000189060, ENSG00000010310, ENSG00000228775, ENSG00000131094, ENSG0000…	1603	8255	20726	1.38771	1.22371e-36	3.49632e-38	6.87478e-39
UCSC_TFBS	RSRFC4	872	49.5455	8.31092e-39	ENSG00000181585, ENSG00000134594, ENSG00000135205, ENSG00000131089, ENSG00000171303, ENSG00000112320, ENSG00000128918, ENSG00000158560, ENSG00000178171, ENSG00000155052, ENSG00000183775, ENSG00000214595, ENSG00000114739, ENSG00000159409, ENSG00000177098, ENSG00000161509, ENSG00000143061, ENSG00000134121, ENSG00000136546, ENSG00000100336, ENSG00000121297, ENSG00000147421, ENSG00000102996, ENSG0000…	1603	8084	20726	1.39467	1.47934e-36	4.10929e-38	8.31092e-39
UCSC_TFBS	PPARA	974	55.3409	1.7034e-38	ENSG00000134594, ENSG00000131089, ENSG00000171303, ENSG00000112320, ENSG00000128918, ENSG00000158560, ENSG00000174807, ENSG00000178171, ENSG00000155052, ENSG00000183773, ENSG00000183775, ENSG00000214595, ENSG00000114739, ENSG00000159409, ENSG00000161509, ENSG00000143061, ENSG00000112559, ENSG00000135454, ENSG00000137872, ENSG00000171798, ENSG00000010310, ENSG00000228775, ENSG00000132182, ENSG0000…	1603	9391	20726	1.341	3.03206e-36	8.19476e-38	1.7034e-38
UCSC_TFBS	PPARG	1342	76.25	1.98823e-38	ENSG00000213023, ENSG00000181585, ENSG00000080644, ENSG00000134594, ENSG00000135205, ENSG00000131089, ENSG00000171303, ENSG00000112320, ENSG00000158560, ENSG00000174807, ENSG00000178171, ENSG00000155052, ENSG00000183773, ENSG00000183775, ENSG00000214595, ENSG00000114739, ENSG00000159409, ENSG00000114737, ENSG00000214107, ENSG00000177098, ENSG00000161509, ENSG00000143061, ENSG00000112559, ENSG0000…	1603	14568	20726	1.19106	3.53905e-36	9.3133e-38	1.98823e-38
UCSC_TFBS	STAT5A	1014	57.6136	1.8527e-37	ENSG00000181585, ENSG00000080644, ENSG00000131089, ENSG00000171303, ENSG00000112320, ENSG00000128918, ENSG00000158560, ENSG00000174807, ENSG00000178171, ENSG00000155052, ENSG00000183773, ENSG00000183775, ENSG00000214595, ENSG00000114739, ENSG00000159409, ENSG00000114737, ENSG00000214107, ENSG00000177098, ENSG00000178187, ENSG00000161509, ENSG00000112559, ENSG00000134121, ENSG00000137872, ENSG0000…	1603	9959	20726	1.31645	3.2978e-35	8.45591e-37	1.8527e-37
UCSC_TFBS	PAX2	1030	58.5227	1.93867e-37	ENSG00000213023, ENSG00000080644, ENSG00000171303, ENSG00000112320, ENSG00000128918, ENSG00000158560, ENSG00000174807, ENSG00000178171, ENSG00000183773, ENSG00000183775, ENSG00000214595, ENSG00000114739, ENSG00000161509, ENSG00000143061, ENSG00000112559, ENSG00000135454, ENSG00000134121, ENSG00000137872, ENSG00000171798, ENSG00000131094, ENSG00000132182, ENSG00000121297, ENSG00000147421, ENSG0000…	1603	10171	20726	1.30935	3.45083e-35	8.62708e-37	1.93867e-37
UCSC_TFBS	ARNT	877	49.8295	3.90101e-37	ENSG00000181585, ENSG00000131089, ENSG00000171303, ENSG00000112320, ENSG00000158560, ENSG00000174807, ENSG00000183775, ENSG00000114739, ENSG00000159409, ENSG00000161509, ENSG00000143061, ENSG00000135454, ENSG00000134121, ENSG00000132182, ENSG00000121297, ENSG00000102996, ENSG00000078328, ENSG00000184611, ENSG00000070601, ENSG00000145248, ENSG00000126500, ENSG00000183307, ENSG00000163935, ENSG0000…	1603	8218	20726	1.3798	6.9438e-35	1.69361e-36	3.90101e-37
UCSC_TFBS	TAL1BETAE47	595	33.8068	5.31073e-37	ENSG00000179148, ENSG00000213023, ENSG00000064042, ENSG00000162706, ENSG00000066468, ENSG00000136895, ENSG00000135205, ENSG00000171303, ENSG00000112320, ENSG00000251664, ENSG00000122012, ENSG00000214595, ENSG00000182568, ENSG00000159409, ENSG00000114737, ENSG00000099139, ENSG00000179399, ENSG00000186907, ENSG00000161509, ENSG00000019485, ENSG00000189060, ENSG00000268089, ENSG00000137872, ENSG0000…	1603	4889	20726	1.57354	9.4531e-35	2.25074e-36	5.31073e-37
UCSC_TFBS	AP2REP	829	47.1023	6.29677e-37	ENSG00000213023, ENSG00000181585, ENSG00000134594, ENSG00000171303, ENSG00000112320, ENSG00000158560, ENSG00000174807, ENSG00000178171, ENSG00000155052, ENSG00000183773, ENSG00000183775, ENSG00000214595, ENSG00000114737, ENSG00000161509, ENSG00000143061, ENSG00000135454, ENSG00000131094, ENSG00000132182, ENSG00000147421, ENSG00000078328, ENSG00000184611, ENSG00000070601, ENSG00000125895, ENSG0000…	1603	7633	20726	1.40424	1.12082e-34	2.60657e-36	6.29677e-37
UCSC_TFBS	GR	938	53.2955	7.102e-37	ENSG00000213023, ENSG00000080644, ENSG00000135205, ENSG00000131089, ENSG00000171303, ENSG00000112320, ENSG00000128918, ENSG00000158560, ENSG00000178171, ENSG00000155052, ENSG00000183775, ENSG00000214595, ENSG00000114739, ENSG00000159409, ENSG00000177098, ENSG00000143061, ENSG00000135454, ENSG00000134121, ENSG00000137872, ENSG00000171798, ENSG00000132182, ENSG00000121297, ENSG00000147421, ENSG0000…	1603	9000	20726	1.34754	1.26416e-34	2.87308e-36	7.102e-37
UCSC_TFBS	RORA1	830	47.1591	7.29474e-37	ENSG00000134594, ENSG00000135205, ENSG00000171303, ENSG00000112320, ENSG00000128918, ENSG00000158560, ENSG00000174807, ENSG00000155052, ENSG00000183773, ENSG00000183775, ENSG00000214595, ENSG00000159409, ENSG00000177098, ENSG00000143061, ENSG00000112559, ENSG00000135454, ENSG00000134121, ENSG00000137872, ENSG00000136546, ENSG00000132182, ENSG00000121297, ENSG00000147421, ENSG00000078328, ENSG0000…	1603	7648	20726	1.40318	1.29846e-34	2.88547e-36	7.29474e-37
UCSC_TFBS	P300	721	40.9659	7.6984e-37	ENSG00000179148, ENSG00000064042, ENSG00000179388, ENSG00000162706, ENSG00000158445, ENSG00000111110, ENSG00000112320, ENSG00000148408, ENSG00000128918, ENSG00000251664, ENSG00000183773, ENSG00000214595, ENSG00000182568, ENSG00000114739, ENSG00000185818, ENSG00000177098, ENSG00000099139, ENSG00000143061, ENSG00000186907, ENSG00000161509, ENSG00000112559, ENSG00000019485, ENSG00000135454, ENSG0000…	1603	6339	20726	1.47061	1.37032e-34	2.97895e-36	7.6984e-37
UCSC_TFBS	NFKAPPAB	691	39.2614	2.90637e-36	ENSG00000179148, ENSG00000064042, ENSG00000137507, ENSG00000179388, ENSG00000066468, ENSG00000136895, ENSG00000080644, ENSG00000111110, ENSG00000171303, ENSG00000112320, ENSG00000148408, ENSG00000128918, ENSG00000251664, ENSG00000158560, ENSG00000183773, ENSG00000214595, ENSG00000237125, ENSG00000114737, ENSG00000214107, ENSG00000138606, ENSG00000099139, ENSG00000179399, ENSG00000143061, ENSG0000…	1603	6011	20726	1.48632	5.17333e-34	1.10071e-35	2.90637e-36
UCSC_TFBS	TAXCREB	968	55	3.50914e-36	ENSG00000171303, ENSG00000112320, ENSG00000158560, ENSG00000178171, ENSG00000155052, ENSG00000183773, ENSG00000183775, ENSG00000214595, ENSG00000159409, ENSG00000161509, ENSG00000135454, ENSG00000189060, ENSG00000137872, ENSG00000171798, ENSG00000010310, ENSG00000228775, ENSG00000131094, ENSG00000132182, ENSG00000121297, ENSG00000102996, ENSG00000078328, ENSG00000184611, ENSG00000125895, ENSG0000…	1603	9417	20726	1.32906	6.24627e-34	1.30131e-35	3.50914e-36
UCSC_TFBS	GCNF	1006	57.1591	3.67666e-36	ENSG00000181585, ENSG00000080644, ENSG00000134594, ENSG00000135205, ENSG00000131089, ENSG00000171303, ENSG00000112320, ENSG00000128918, ENSG00000158560, ENSG00000178171, ENSG00000155052, ENSG00000183775, ENSG00000214595, ENSG00000159409, ENSG00000114737, ENSG00000214107, ENSG00000161509, ENSG00000112559, ENSG00000134121, ENSG00000136546, ENSG00000228775, ENSG00000121297, ENSG00000102996, ENSG0000…	1603	9913	20726	1.31212	6.54446e-34	1.3356e-35	3.67666e-36
UCSC_TFBS	CP2	749	42.5568	4.79933e-36	ENSG00000179148, ENSG00000064042, ENSG00000181585, ENSG00000066468, ENSG00000136895, ENSG00000080644, ENSG00000131089, ENSG00000111110, ENSG00000170577, ENSG00000112320, ENSG00000148408, ENSG00000251664, ENSG00000158560, ENSG00000174807, ENSG00000122012, ENSG00000122254, ENSG00000183775, ENSG00000182568, ENSG00000114739, ENSG00000159409, ENSG00000181234, ENSG00000114737, ENSG00000185818, ENSG0000…	1603	6703	20726	1.44476	8.54281e-34	1.70856e-35	4.79933e-36
UCSC_TFBS	CDPCR1	737	41.875	1.1485e-35	ENSG00000064042, ENSG00000149970, ENSG00000179388, ENSG00000162706, ENSG00000066468, ENSG00000080644, ENSG00000134594, ENSG00000131089, ENSG00000170577, ENSG00000171303, ENSG00000112320, ENSG00000128918, ENSG00000251664, ENSG00000158560, ENSG00000155052, ENSG00000122254, ENSG00000183773, ENSG00000183775, ENSG00000214595, ENSG00000183654, ENSG00000182568, ENSG00000237125, ENSG00000114739, ENSG0000…	1603	6576	20726	1.44906	2.04433e-33	4.00849e-35	1.1485e-35
UCSC_TFBS	IK1	686	38.9773	1.24359e-35	ENSG00000179148, ENSG00000064042, ENSG00000181585, ENSG00000149970, ENSG00000137507, ENSG00000179388, ENSG00000066468, ENSG00000158445, ENSG00000111110, ENSG00000171303, ENSG00000112320, ENSG00000148408, ENSG00000128918, ENSG00000158560, ENSG00000122012, ENSG00000155052, ENSG00000183773, ENSG00000183775, ENSG00000182568, ENSG00000114739, ENSG00000159409, ENSG00000177098, ENSG00000138606, ENSG0000…	1603	5978	20726	1.48371	2.21358e-33	4.25689e-35	1.24359e-35
UCSC_TFBS	E2F	1005	57.1023	1.3534e-35	ENSG00000181585, ENSG00000134594, ENSG00000131089, ENSG00000171303, ENSG00000112320, ENSG00000128918, ENSG00000158560, ENSG00000174807, ENSG00000214595, ENSG00000114739, ENSG00000159409, ENSG00000114737, ENSG00000135454, ENSG00000189060, ENSG00000134121, ENSG00000137872, ENSG00000131094, ENSG00000121297, ENSG00000078328, ENSG00000184611, ENSG00000070601, ENSG00000145248, ENSG00000126500, ENSG0000…	1603	9926	20726	1.3091	2.40905e-33	4.54538e-35	1.3534e-35
UCSC_TFBS	AP2	531	30.1705	1.48668e-35	ENSG00000179148, ENSG00000213023, ENSG00000064042, ENSG00000181585, ENSG00000149970, ENSG00000162706, ENSG00000066468, ENSG00000111110, ENSG00000170577, ENSG00000112320, ENSG00000251664, ENSG00000122012, ENSG00000183773, ENSG00000183654, ENSG00000182568, ENSG00000138606, ENSG00000186907, ENSG00000161509, ENSG00000112559, ENSG00000135454, ENSG00000189060, ENSG00000113763, ENSG00000170345, ENSG0000…	1603	4236	20726	1.62077	2.64629e-33	4.90054e-35	1.48668e-35
UCSC_TFBS	TGIF	789	44.8295	1.72178e-35	ENSG00000131089, ENSG00000112320, ENSG00000128918, ENSG00000158560, ENSG00000155052, ENSG00000183775, ENSG00000214595, ENSG00000114737, ENSG00000178187, ENSG00000134121, ENSG00000137872, ENSG00000131094, ENSG00000132182, ENSG00000121297, ENSG00000147421, ENSG00000078328, ENSG00000184611, ENSG00000070601, ENSG00000125895, ENSG00000126500, ENSG00000184613, ENSG00000182218, ENSG00000136999, ENSG0000…	1603	7207	20726	1.41548	3.06476e-33	5.5723e-35	1.72178e-35
UCSC_TFBS	COMP1	896	50.9091	2.57287e-35	ENSG00000134594, ENSG00000131089, ENSG00000112320, ENSG00000128918, ENSG00000158560, ENSG00000183773, ENSG00000214595, ENSG00000159409, ENSG00000161509, ENSG00000143061, ENSG00000135454, ENSG00000189060, ENSG00000137872, ENSG00000010310, ENSG00000132182, ENSG00000078328, ENSG00000070601, ENSG00000184613, ENSG00000182218, ENSG00000183307, ENSG00000136999, ENSG00000163935, ENSG00000104722, ENSG0000…	1603	8537	20726	1.35702	4.57971e-33	8.17806e-35	2.57287e-35
UCSC_TFBS	NFE2	686	38.9773	3.29261e-35	ENSG00000179148, ENSG00000064042, ENSG00000181585, ENSG00000149970, ENSG00000136895, ENSG00000131089, ENSG00000148408, ENSG00000251664, ENSG00000158560, ENSG00000174807, ENSG00000122012, ENSG00000122254, ENSG00000183775, ENSG00000214595, ENSG00000182568, ENSG00000159409, ENSG00000114737, ENSG00000138606, ENSG00000099139, ENSG00000179399, ENSG00000143061, ENSG00000186907, ENSG00000112559, ENSG0000…	1603	5995	20726	1.47951	5.86085e-33	1.02822e-34	3.29261e-35
UCSC_TFBS	NFKAPPAB50	481	27.3295	3.74053e-35	ENSG00000179148, ENSG00000181585, ENSG00000179388, ENSG00000162706, ENSG00000066468, ENSG00000170577, ENSG00000112320, ENSG00000148408, ENSG00000128918, ENSG00000158560, ENSG00000178171, ENSG00000183654, ENSG00000114739, ENSG00000177098, ENSG00000138606, ENSG00000186907, ENSG00000019485, ENSG00000113763, ENSG00000170345, ENSG00000007237, ENSG00000121297, ENSG00000103723, ENSG00000102996, ENSG0000…	1603	3713	20726	1.67495	6.65813e-33	1.14795e-34	3.74053e-35
UCSC_TFBS	P53	1122	63.75	4.72574e-35	ENSG00000213023, ENSG00000080644, ENSG00000134594, ENSG00000135205, ENSG00000131089, ENSG00000171303, ENSG00000112320, ENSG00000128918, ENSG00000158560, ENSG00000174807, ENSG00000178171, ENSG00000155052, ENSG00000183773, ENSG00000183775, ENSG00000114739, ENSG00000159409, ENSG00000114737, ENSG00000177098, ENSG00000143061, ENSG00000112559, ENSG00000135454, ENSG00000189060, ENSG00000136546, ENSG0000…	1603	11523	20726	1.25895	8.41182e-33	1.42573e-34	4.72574e-35
UCSC_TFBS	RP58	926	52.6136	9.87156e-35	ENSG00000181585, ENSG00000080644, ENSG00000134594, ENSG00000131089, ENSG00000112320, ENSG00000128918, ENSG00000158560, ENSG00000174807, ENSG00000178171, ENSG00000155052, ENSG00000183773, ENSG00000183775, ENSG00000214595, ENSG00000159409, ENSG00000114737, ENSG00000161509, ENSG00000112559, ENSG00000135454, ENSG00000189060, ENSG00000137872, ENSG00000010310, ENSG00000228775, ENSG00000131094, ENSG0000…	1603	8944	20726	1.33863	1.75714e-32	2.92856e-34	9.87156e-35
UCSC_TFBS	FREAC3	787	44.7159	1.39319e-34	ENSG00000134594, ENSG00000131089, ENSG00000112320, ENSG00000128918, ENSG00000158560, ENSG00000155052, ENSG00000183775, ENSG00000214595, ENSG00000159409, ENSG00000114737, ENSG00000143061, ENSG00000112559, ENSG00000135454, ENSG00000134121, ENSG00000228775, ENSG00000131094, ENSG00000121297, ENSG00000147421, ENSG00000078328, ENSG00000184611, ENSG00000070601, ENSG00000126500, ENSG00000184613, ENSG0000…	1603	7222	20726	1.40896	2.47988e-32	4.06538e-34	1.39319e-34
UCSC_TFBS	GRE	860	48.8636	2.19552e-34	ENSG00000181585, ENSG00000080644, ENSG00000135205, ENSG00000131089, ENSG00000171303, ENSG00000128918, ENSG00000158560, ENSG00000178171, ENSG00000183773, ENSG00000183775, ENSG00000214595, ENSG00000114739, ENSG00000159409, ENSG00000161509, ENSG00000143061, ENSG00000135454, ENSG00000137872, ENSG00000136546, ENSG00000131094, ENSG00000132182, ENSG00000121297, ENSG00000147421, ENSG00000078328, ENSG0000…	1603	8128	20726	1.36803	3.90802e-32	6.30326e-34	2.19552e-34
UCSC_TFBS	ZID	862	48.9773	4.71648e-34	ENSG00000135205, ENSG00000131089, ENSG00000171303, ENSG00000112320, ENSG00000158560, ENSG00000178171, ENSG00000155052, ENSG00000183773, ENSG00000183775, ENSG00000114739, ENSG00000114737, ENSG00000214107, ENSG00000161509, ENSG00000143061, ENSG00000112559, ENSG00000135454, ENSG00000189060, ENSG00000131094, ENSG00000132182, ENSG00000121297, ENSG00000078328, ENSG00000070601, ENSG00000125895, ENSG0000…	1603	8168	20726	1.3645	8.39533e-32	1.33259e-33	4.71648e-34
UCSC_TFBS	CMYB	790	44.8864	7.7048e-34	ENSG00000213023, ENSG00000112320, ENSG00000128918, ENSG00000174807, ENSG00000183773, ENSG00000183775, ENSG00000114739, ENSG00000114737, ENSG00000177098, ENSG00000161509, ENSG00000135454, ENSG00000137872, ENSG00000171798, ENSG00000131094, ENSG00000132182, ENSG00000121297, ENSG00000147421, ENSG00000078328, ENSG00000184611, ENSG00000070601, ENSG00000145248, ENSG00000126500, ENSG00000184613, ENSG0000…	1603	7291	20726	1.40095	1.37145e-31	2.1429e-33	7.7048e-34
UCSC_TFBS	CREB	792	45	5.12448e-33	ENSG00000213023, ENSG00000080644, ENSG00000134594, ENSG00000131089, ENSG00000171303, ENSG00000112320, ENSG00000128918, ENSG00000178171, ENSG00000214595, ENSG00000114739, ENSG00000159409, ENSG00000114737, ENSG00000177098, ENSG00000161509, ENSG00000112559, ENSG00000135454, ENSG00000189060, ENSG00000228775, ENSG00000132182, ENSG00000121297, ENSG00000078328, ENSG00000184611, ENSG00000070601, ENSG0000…	1603	7352	20726	1.39284	9.12158e-31	1.40332e-32	5.12448e-33
UCSC_TFBS	GFI1	809	45.9659	5.74322e-33	ENSG00000131089, ENSG00000171303, ENSG00000112320, ENSG00000158560, ENSG00000174807, ENSG00000178171, ENSG00000155052, ENSG00000183775, ENSG00000159409, ENSG00000143061, ENSG00000112559, ENSG00000135454, ENSG00000137872, ENSG00000136546, ENSG00000010310, ENSG00000228775, ENSG00000131094, ENSG00000121297, ENSG00000147421, ENSG00000078328, ENSG00000184611, ENSG00000145248, ENSG00000126500, ENSG0000…	1603	7562	20726	1.38323	1.02229e-30	1.54893e-32	5.74322e-33
UCSC_TFBS	BRACH	964	54.7727	7.88457e-33	ENSG00000080644, ENSG00000135205, ENSG00000131089, ENSG00000171303, ENSG00000112320, ENSG00000128918, ENSG00000158560, ENSG00000178171, ENSG00000155052, ENSG00000183773, ENSG00000183775, ENSG00000214595, ENSG00000159409, ENSG00000214107, ENSG00000177098, ENSG00000143061, ENSG00000135454, ENSG00000189060, ENSG00000137872, ENSG00000010310, ENSG00000228775, ENSG00000100336, ENSG00000121297, ENSG0000…	1603	9522	20726	1.30897	1.40345e-30	2.09471e-32	7.88457e-33
UCSC_TFBS	LMO2COM	1016	57.7273	1.5284e-32	ENSG00000131089, ENSG00000171303, ENSG00000112320, ENSG00000128918, ENSG00000158560, ENSG00000155052, ENSG00000183773, ENSG00000183775, ENSG00000214595, ENSG00000159409, ENSG00000114737, ENSG00000177098, ENSG00000161509, ENSG00000143061, ENSG00000135454, ENSG00000189060, ENSG00000137872, ENSG00000131094, ENSG00000100336, ENSG00000132182, ENSG00000121297, ENSG00000102996, ENSG00000125657, ENSG0000…	1603	10216	20726	1.28586	2.72055e-30	4.0008e-32	1.5284e-32
UCSC_TFBS	ATF6	833	47.3295	1.68399e-32	ENSG00000213023, ENSG00000135205, ENSG00000131089, ENSG00000171303, ENSG00000112320, ENSG00000158560, ENSG00000155052, ENSG00000183773, ENSG00000214595, ENSG00000159409, ENSG00000161509, ENSG00000143061, ENSG00000135454, ENSG00000189060, ENSG00000137872, ENSG00000136546, ENSG00000228775, ENSG00000131094, ENSG00000121297, ENSG00000078328, ENSG00000126500, ENSG00000182218, ENSG00000183307, ENSG0000…	1603	7879	20726	1.36696	2.9975e-30	4.3442e-32	1.68399e-32
UCSC_TFBS	POU6F1	779	44.2614	2.78452e-32	ENSG00000181585, ENSG00000134594, ENSG00000131089, ENSG00000112320, ENSG00000128918, ENSG00000158560, ENSG00000155052, ENSG00000183775, ENSG00000214595, ENSG00000177098, ENSG00000161509, ENSG00000143061, ENSG00000112559, ENSG00000137872, ENSG00000136546, ENSG00000131094, ENSG00000121297, ENSG00000147421, ENSG00000078328, ENSG00000184611, ENSG00000070601, ENSG00000145248, ENSG00000126500, ENSG0000…	1603	7227	20726	1.39367	4.95644e-30	7.08063e-32	2.78452e-32
UCSC_TFBS	RORA2	850	48.2955	5.48591e-32	ENSG00000213023, ENSG00000080644, ENSG00000134594, ENSG00000135205, ENSG00000131089, ENSG00000171303, ENSG00000112320, ENSG00000128918, ENSG00000158560, ENSG00000174807, ENSG00000155052, ENSG00000183773, ENSG00000183775, ENSG00000214595, ENSG00000143061, ENSG00000137872, ENSG00000136546, ENSG00000121297, ENSG00000147421, ENSG00000078328, ENSG00000184611, ENSG00000070601, ENSG00000145248, ENSG0000…	1603	8114	20726	1.35446	9.76492e-30	1.37534e-31	5.48591e-32
UCSC_TFBS	PAX3	796	45.2273	9.25348e-32	ENSG00000213023, ENSG00000134594, ENSG00000135205, ENSG00000131089, ENSG00000171303, ENSG00000112320, ENSG00000128918, ENSG00000158560, ENSG00000155052, ENSG00000183773, ENSG00000214595, ENSG00000114739, ENSG00000177098, ENSG00000161509, ENSG00000136546, ENSG00000010310, ENSG00000228775, ENSG00000132182, ENSG00000121297, ENSG00000147421, ENSG00000078328, ENSG00000184611, ENSG00000145248, ENSG0000…	1603	7458	20726	1.37998	1.64712e-29	2.28767e-31	9.25348e-32
UCSC_TFBS	SPZ1	623	35.3977	1.13223e-31	ENSG00000179148, ENSG00000213023, ENSG00000181585, ENSG00000162706, ENSG00000066468, ENSG00000158445, ENSG00000131089, ENSG00000112320, ENSG00000128918, ENSG00000251664, ENSG00000174807, ENSG00000122012, ENSG00000183775, ENSG00000214595, ENSG00000114739, ENSG00000159409, ENSG00000114737, ENSG00000186907, ENSG00000161509, ENSG00000112559, ENSG00000019485, ENSG00000113763, ENSG00000134121, ENSG0000…	1603	5411	20726	1.48865	2.01537e-29	2.76078e-31	1.13223e-31
UCSC_TFBS	GATA3	487	27.6705	1.54746e-31	ENSG00000064042, ENSG00000149970, ENSG00000137507, ENSG00000162706, ENSG00000134594, ENSG00000131089, ENSG00000148408, ENSG00000158560, ENSG00000122012, ENSG00000155052, ENSG00000122254, ENSG00000183775, ENSG00000214595, ENSG00000159409, ENSG00000181234, ENSG00000114737, ENSG00000177098, ENSG00000099139, ENSG00000179399, ENSG00000143061, ENSG00000019485, ENSG00000189060, ENSG00000135333, ENSG0000…	1603	3901	20726	1.61412	2.75447e-29	3.72226e-31	1.54746e-31
UCSC_TFBS	NFKB	882	50.1136	1.75062e-31	ENSG00000181585, ENSG00000080644, ENSG00000134594, ENSG00000135205, ENSG00000112320, ENSG00000128918, ENSG00000158560, ENSG00000155052, ENSG00000183773, ENSG00000214595, ENSG00000214107, ENSG00000135454, ENSG00000189060, ENSG00000134121, ENSG00000137872, ENSG00000010310, ENSG00000131094, ENSG00000132182, ENSG00000147421, ENSG00000102996, ENSG00000078328, ENSG00000070601, ENSG00000126500, ENSG0000…	1603	8539	20726	1.3355	3.1161e-29	4.1548e-31	1.75062e-31
UCSC_TFBS	CHOP	855	48.5795	3.4062e-31	ENSG00000134594, ENSG00000135205, ENSG00000131089, ENSG00000112320, ENSG00000158560, ENSG00000155052, ENSG00000183775, ENSG00000214595, ENSG00000114739, ENSG00000159409, ENSG00000143061, ENSG00000189060, ENSG00000134121, ENSG00000137872, ENSG00000136546, ENSG00000131094, ENSG00000132182, ENSG00000121297, ENSG00000147421, ENSG00000078328, ENSG00000184611, ENSG00000126500, ENSG00000184613, ENSG0000…	1603	8214	20726	1.34584	6.06304e-29	7.88901e-31	3.4062e-31
UCSC_TFBS	OCT	830	47.1591	3.41266e-31	ENSG00000080644, ENSG00000135205, ENSG00000131089, ENSG00000112320, ENSG00000128918, ENSG00000158560, ENSG00000174807, ENSG00000155052, ENSG00000183775, ENSG00000214595, ENSG00000114739, ENSG00000159409, ENSG00000114737, ENSG00000143061, ENSG00000135454, ENSG00000189060, ENSG00000134121, ENSG00000137872, ENSG00000136546, ENSG00000228775, ENSG00000131094, ENSG00000132182, ENSG00000121297, ENSG0000…	1603	7903	20726	1.3579	6.07454e-29	7.88901e-31	3.41266e-31
UCSC_TFBS	TCF11	898	51.0227	3.69776e-31	ENSG00000080644, ENSG00000134594, ENSG00000135205, ENSG00000131089, ENSG00000128918, ENSG00000158560, ENSG00000174807, ENSG00000155052, ENSG00000183773, ENSG00000183775, ENSG00000114739, ENSG00000177098, ENSG00000161509, ENSG00000143061, ENSG00000189060, ENSG00000137872, ENSG00000010310, ENSG00000131094, ENSG00000121297, ENSG00000147421, ENSG00000078328, ENSG00000184611, ENSG00000126500, ENSG0000…	1603	8757	20726	1.32588	6.58201e-29	8.43847e-31	3.69776e-31
UCSC_TFBS	HOXA3	763	43.3523	4.26535e-31	ENSG00000179148, ENSG00000064042, ENSG00000149970, ENSG00000137507, ENSG00000179388, ENSG00000162706, ENSG00000066468, ENSG00000134594, ENSG00000111110, ENSG00000112320, ENSG00000128918, ENSG00000158560, ENSG00000155052, ENSG00000122254, ENSG00000183775, ENSG00000182568, ENSG00000159409, ENSG00000181234, ENSG00000177098, ENSG00000138606, ENSG00000099139, ENSG00000179399, ENSG00000143061, ENSG0000…	1603	7087	20726	1.39202	7.59232e-29	9.61053e-31	4.26535e-31
UCSC_TFBS	HOX13	819	46.5341	5.29697e-31	ENSG00000080644, ENSG00000134594, ENSG00000131089, ENSG00000171303, ENSG00000112320, ENSG00000158560, ENSG00000174807, ENSG00000183773, ENSG00000183775, ENSG00000159409, ENSG00000177098, ENSG00000161509, ENSG00000143061, ENSG00000135454, ENSG00000189060, ENSG00000137872, ENSG00000010310, ENSG00000131094, ENSG00000121297, ENSG00000078328, ENSG00000184611, ENSG00000163935, ENSG00000104967, ENSG0000…	1603	7776	20726	1.36179	9.4286e-29	1.17858e-30	5.29697e-31
UCSC_TFBS	YY1	1171	66.5341	6.53155e-31	ENSG00000181585, ENSG00000134594, ENSG00000135205, ENSG00000131089, ENSG00000171303, ENSG00000112320, ENSG00000128918, ENSG00000158560, ENSG00000174807, ENSG00000183775, ENSG00000214595, ENSG00000114739, ENSG00000159409, ENSG00000114737, ENSG00000177098, ENSG00000161509, ENSG00000143061, ENSG00000135454, ENSG00000189060, ENSG00000137872, ENSG00000010310, ENSG00000131094, ENSG00000132182, ENSG0000…	1603	12406	20726	1.22041	1.16262e-28	1.43533e-30	6.53155e-31
UCSC_TFBS	SOX9	801	45.5114	1.44532e-30	ENSG00000134594, ENSG00000135205, ENSG00000131089, ENSG00000171303, ENSG00000112320, ENSG00000128918, ENSG00000158560, ENSG00000155052, ENSG00000183773, ENSG00000183775, ENSG00000114739, ENSG00000159409, ENSG00000178187, ENSG00000143061, ENSG00000135454, ENSG00000134121, ENSG00000137872, ENSG00000131094, ENSG00000121297, ENSG00000147421, ENSG00000078328, ENSG00000184611, ENSG00000070601, ENSG0000…	1603	7575	20726	1.3672	2.57267e-28	3.1374e-30	1.44532e-30
UCSC_TFBS	TAL1ALPHAE47	436	24.7727	2.23375e-30	ENSG00000064042, ENSG00000162706, ENSG00000131089, ENSG00000112320, ENSG00000148408, ENSG00000128918, ENSG00000158560, ENSG00000174807, ENSG00000155052, ENSG00000183773, ENSG00000214595, ENSG00000182568, ENSG00000159409, ENSG00000179399, ENSG00000135454, ENSG00000113763, ENSG00000268089, ENSG00000137872, ENSG00000007237, ENSG00000171435, ENSG00000169116, ENSG00000132182, ENSG00000121297, ENSG0000…	1603	3397	20726	1.65948	3.97607e-28	4.79045e-30	2.23375e-30
UCSC_TFBS	COUP	759	43.125	3.52516e-30	ENSG00000179148, ENSG00000137507, ENSG00000162706, ENSG00000066468, ENSG00000136895, ENSG00000158445, ENSG00000111110, ENSG00000171303, ENSG00000112320, ENSG00000251664, ENSG00000158560, ENSG00000174807, ENSG00000155052, ENSG00000214595, ENSG00000183654, ENSG00000182568, ENSG00000114739, ENSG00000159409, ENSG00000114737, ENSG00000177098, ENSG00000138606, ENSG00000099139, ENSG00000179399, ENSG0000…	1603	7081	20726	1.38589	6.27478e-28	7.46997e-30	3.52516e-30
UCSC_TFBS	NGFIC	586	33.2955	4.3575e-30	ENSG00000179148, ENSG00000179388, ENSG00000162706, ENSG00000066468, ENSG00000136895, ENSG00000135205, ENSG00000158445, ENSG00000111110, ENSG00000112320, ENSG00000148408, ENSG00000128918, ENSG00000251664, ENSG00000158560, ENSG00000174807, ENSG00000122012, ENSG00000122254, ENSG00000183773, ENSG00000214595, ENSG00000114739, ENSG00000159409, ENSG00000114737, ENSG00000185818, ENSG00000179399, ENSG0000…	1603	5054	20726	1.49915	7.75635e-28	9.12512e-30	4.3575e-30
UCSC_TFBS	HFH3	745	42.3295	1.16462e-29	ENSG00000179148, ENSG00000213023, ENSG00000064042, ENSG00000149970, ENSG00000179388, ENSG00000162706, ENSG00000066468, ENSG00000136895, ENSG00000135205, ENSG00000131089, ENSG00000111110, ENSG00000171303, ENSG00000112320, ENSG00000148408, ENSG00000128918, ENSG00000158560, ENSG00000122012, ENSG00000155052, ENSG00000183775, ENSG00000214595, ENSG00000182568, ENSG00000181234, ENSG00000114737, ENSG0000…	1603	6936	20726	1.38877	2.07303e-27	2.4105e-29	1.16462e-29
UCSC_TFBS	BRN2	881	50.0568	1.24671e-29	ENSG00000131089, ENSG00000171303, ENSG00000112320, ENSG00000128918, ENSG00000158560, ENSG00000155052, ENSG00000183773, ENSG00000183775, ENSG00000214595, ENSG00000114739, ENSG00000177098, ENSG00000161509, ENSG00000143061, ENSG00000134121, ENSG00000137872, ENSG00000136546, ENSG00000228775, ENSG00000132182, ENSG00000121297, ENSG00000147421, ENSG00000078328, ENSG00000184611, ENSG00000070601, ENSG0000…	1603	8617	20726	1.32191	2.21914e-27	2.55073e-29	1.24671e-29
UCSC_TFBS	STAT3	839	47.6705	1.80737e-29	ENSG00000213023, ENSG00000181585, ENSG00000134594, ENSG00000135205, ENSG00000131089, ENSG00000112320, ENSG00000128918, ENSG00000158560, ENSG00000174807, ENSG00000178171, ENSG00000155052, ENSG00000183773, ENSG00000183775, ENSG00000214595, ENSG00000114739, ENSG00000214107, ENSG00000177098, ENSG00000143061, ENSG00000112559, ENSG00000189060, ENSG00000137872, ENSG00000228775, ENSG00000131094, ENSG0000…	1603	8098	20726	1.33957	3.21711e-27	3.62163e-29	1.80737e-29
UCSC_TFBS	PAX6	940	53.4091	1.81081e-29	ENSG00000080644, ENSG00000134594, ENSG00000131089, ENSG00000112320, ENSG00000158560, ENSG00000174807, ENSG00000178171, ENSG00000155052, ENSG00000183773, ENSG00000183775, ENSG00000214595, ENSG00000114739, ENSG00000159409, ENSG00000114737, ENSG00000214107, ENSG00000143061, ENSG00000135454, ENSG00000189060, ENSG00000137872, ENSG00000228775, ENSG00000131094, ENSG00000132182, ENSG00000121297, ENSG0000…	1603	9378	20726	1.29598	3.22325e-27	3.62163e-29	1.81081e-29
UCSC_TFBS	FAC1	840	47.7273	4.49341e-29	ENSG00000134594, ENSG00000171303, ENSG00000112320, ENSG00000128918, ENSG00000158560, ENSG00000178171, ENSG00000155052, ENSG00000183773, ENSG00000214595, ENSG00000159409, ENSG00000161509, ENSG00000135454, ENSG00000134121, ENSG00000137872, ENSG00000136546, ENSG00000132182, ENSG00000121297, ENSG00000147421, ENSG00000102996, ENSG00000078328, ENSG00000184611, ENSG00000070601, ENSG00000145248, ENSG0000…	1603	8130	20726	1.33589	7.99828e-27	8.88698e-29	4.49341e-29
UCSC_TFBS	TST1	787	44.7159	5.51337e-29	ENSG00000080644, ENSG00000135205, ENSG00000131089, ENSG00000112320, ENSG00000128918, ENSG00000158560, ENSG00000155052, ENSG00000183773, ENSG00000183775, ENSG00000214595, ENSG00000159409, ENSG00000161509, ENSG00000143061, ENSG00000135454, ENSG00000137872, ENSG00000010310, ENSG00000228775, ENSG00000131094, ENSG00000121297, ENSG00000147421, ENSG00000102996, ENSG00000078328, ENSG00000184611, ENSG0000…	1603	7479	20726	1.36055	9.81379e-27	1.07844e-28	5.51337e-29
UCSC_TFBS	XBP1	871	49.4886	8.27483e-29	ENSG00000213023, ENSG00000080644, ENSG00000134594, ENSG00000135205, ENSG00000131089, ENSG00000171303, ENSG00000112320, ENSG00000158560, ENSG00000183773, ENSG00000183775, ENSG00000214595, ENSG00000114739, ENSG00000159409, ENSG00000161509, ENSG00000143061, ENSG00000112559, ENSG00000135454, ENSG00000189060, ENSG00000134121, ENSG00000137872, ENSG00000136546, ENSG00000010310, ENSG00000131094, ENSG0000…	1603	8532	20726	1.31993	1.47292e-26	1.601e-28	8.27483e-29
UCSC_TFBS	NMYC	602	34.2045	9.46317e-29	ENSG00000179148, ENSG00000213023, ENSG00000181585, ENSG00000179388, ENSG00000080644, ENSG00000158445, ENSG00000131089, ENSG00000170577, ENSG00000171303, ENSG00000148408, ENSG00000251664, ENSG00000182568, ENSG00000099139, ENSG00000179399, ENSG00000143061, ENSG00000186907, ENSG00000161509, ENSG00000135454, ENSG00000113763, ENSG00000007237, ENSG00000171435, ENSG00000102879, ENSG00000131094, ENSG0000…	1603	5293	20726	1.47054	1.68444e-26	1.81123e-28	9.46317e-29
UCSC_TFBS	BACH1	877	49.8295	1.00579e-28	ENSG00000135205, ENSG00000131089, ENSG00000171303, ENSG00000112320, ENSG00000158560, ENSG00000155052, ENSG00000183773, ENSG00000183775, ENSG00000214595, ENSG00000114739, ENSG00000143061, ENSG00000132182, ENSG00000121297, ENSG00000147421, ENSG00000102996, ENSG00000078328, ENSG00000184611, ENSG00000126500, ENSG00000184613, ENSG00000214338, ENSG00000075035, ENSG00000137843, ENSG00000133247, ENSG0000…	1603	8612	20726	1.31667	1.7903e-26	1.90458e-28	1.00579e-28
UCSC_TFBS	HSF2	755	42.8977	1.45017e-28	ENSG00000179148, ENSG00000064042, ENSG00000149970, ENSG00000179388, ENSG00000066468, ENSG00000136895, ENSG00000131089, ENSG00000111110, ENSG00000170577, ENSG00000112320, ENSG00000128918, ENSG00000251664, ENSG00000158560, ENSG00000174807, ENSG00000155052, ENSG00000122254, ENSG00000214595, ENSG00000182568, ENSG00000114739, ENSG00000181234, ENSG00000114737, ENSG00000185818, ENSG00000099139, ENSG0000…	1603	7109	20726	1.37316	2.58131e-26	2.71717e-28	1.45017e-28
UCSC_TFBS	MSX1	753	42.7841	2.60433e-28	ENSG00000179148, ENSG00000064042, ENSG00000181585, ENSG00000149970, ENSG00000179388, ENSG00000162706, ENSG00000066468, ENSG00000136895, ENSG00000135205, ENSG00000131089, ENSG00000111110, ENSG00000170577, ENSG00000112320, ENSG00000148408, ENSG00000128918, ENSG00000251664, ENSG00000158560, ENSG00000122012, ENSG00000155052, ENSG00000183775, ENSG00000183654, ENSG00000182568, ENSG00000114739, ENSG0000…	1603	7097	20726	1.37184	4.6357e-26	4.82886e-28	2.60433e-28
UCSC_TFBS	AHR	632	35.9091	5.65012e-28	ENSG00000179148, ENSG00000213023, ENSG00000149970, ENSG00000179388, ENSG00000066468, ENSG00000080644, ENSG00000112320, ENSG00000251664, ENSG00000122012, ENSG00000122254, ENSG00000183773, ENSG00000183775, ENSG00000214595, ENSG00000183654, ENSG00000114737, ENSG00000138606, ENSG00000179399, ENSG00000186907, ENSG00000161509, ENSG00000019485, ENSG00000135454, ENSG00000113763, ENSG00000007237, ENSG0000…	1603	5674	20726	1.44016	1.00572e-25	1.03683e-27	5.65012e-28
UCSC_TFBS	FREAC4	812	46.1364	6.52198e-28	ENSG00000135205, ENSG00000131089, ENSG00000171303, ENSG00000112320, ENSG00000128918, ENSG00000158560, ENSG00000155052, ENSG00000183773, ENSG00000183775, ENSG00000214595, ENSG00000143061, ENSG00000112559, ENSG00000135454, ENSG00000134121, ENSG00000137872, ENSG00000136546, ENSG00000010310, ENSG00000121297, ENSG00000147421, ENSG00000078328, ENSG00000184611, ENSG00000070601, ENSG00000126500, ENSG0000…	1603	7840	20726	1.33913	1.16091e-25	1.1846e-27	6.52198e-28
UCSC_TFBS	HTF	926	52.6136	1.31324e-27	ENSG00000080644, ENSG00000134594, ENSG00000135205, ENSG00000131089, ENSG00000171303, ENSG00000112320, ENSG00000158560, ENSG00000178171, ENSG00000155052, ENSG00000183773, ENSG00000183775, ENSG00000214595, ENSG00000114739, ENSG00000159409, ENSG00000214107, ENSG00000161509, ENSG00000143061, ENSG00000135454, ENSG00000189060, ENSG00000137872, ENSG00000136546, ENSG00000171798, ENSG00000228775, ENSG0000…	1603	9294	20726	1.28822	2.33756e-25	2.36117e-27	1.31324e-27
UCSC_TFBS	STAT	651	36.9886	3.10189e-27	ENSG00000064042, ENSG00000179388, ENSG00000162706, ENSG00000066468, ENSG00000136895, ENSG00000135205, ENSG00000131089, ENSG00000111110, ENSG00000170577, ENSG00000171303, ENSG00000112320, ENSG00000128918, ENSG00000251664, ENSG00000158560, ENSG00000174807, ENSG00000178171, ENSG00000122012, ENSG00000155052, ENSG00000183775, ENSG00000182568, ENSG00000114739, ENSG00000181234, ENSG00000114737, ENSG0000…	1603	5930	20726	1.41941	5.52136e-25	5.52136e-27	3.10189e-27
UCSC_TFBS	FREAC2	613	34.8295	3.87446e-27	ENSG00000064042, ENSG00000149970, ENSG00000179388, ENSG00000162706, ENSG00000066468, ENSG00000080644, ENSG00000111110, ENSG00000112320, ENSG00000148408, ENSG00000128918, ENSG00000251664, ENSG00000158560, ENSG00000122012, ENSG00000155052, ENSG00000183775, ENSG00000182568, ENSG00000237125, ENSG00000114739, ENSG00000099139, ENSG00000179399, ENSG00000143061, ENSG00000189060, ENSG00000135333, ENSG0000…	1603	5491	20726	1.44341	6.89654e-25	6.82826e-27	3.87446e-27
UCSC_TFBS	GATA2	646	36.7045	4.77499e-27	ENSG00000213023, ENSG00000181585, ENSG00000149970, ENSG00000137507, ENSG00000179388, ENSG00000162706, ENSG00000066468, ENSG00000136895, ENSG00000080644, ENSG00000135205, ENSG00000111110, ENSG00000171303, ENSG00000112320, ENSG00000148408, ENSG00000158560, ENSG00000122012, ENSG00000122254, ENSG00000183773, ENSG00000182568, ENSG00000114739, ENSG00000159409, ENSG00000114737, ENSG00000138606, ENSG0000…	1603	5880	20726	1.42049	8.49948e-25	8.33283e-27	4.77499e-27
UCSC_TFBS	NCX	794	45.1136	5.17286e-27	ENSG00000213023, ENSG00000135205, ENSG00000131089, ENSG00000112320, ENSG00000158560, ENSG00000178171, ENSG00000155052, ENSG00000183773, ENSG00000183775, ENSG00000114739, ENSG00000159409, ENSG00000143061, ENSG00000135454, ENSG00000134121, ENSG00000137872, ENSG00000132182, ENSG00000121297, ENSG00000078328, ENSG00000184611, ENSG00000125895, ENSG00000145248, ENSG00000126500, ENSG00000184613, ENSG0000…	1603	7663	20726	1.33969	9.20769e-25	8.93951e-27	5.17286e-27
UCSC_TFBS	ZIC2	475	26.9886	6.54835e-27	ENSG00000179148, ENSG00000213023, ENSG00000179388, ENSG00000066468, ENSG00000158445, ENSG00000111110, ENSG00000148408, ENSG00000251664, ENSG00000158560, ENSG00000214595, ENSG00000181234, ENSG00000099139, ENSG00000179399, ENSG00000112559, ENSG00000189060, ENSG00000113763, ENSG00000170345, ENSG00000137872, ENSG00000007237, ENSG00000171435, ENSG00000169116, ENSG00000131094, ENSG00000132182, ENSG0000…	1603	3944	20726	1.55718	1.16561e-24	1.12078e-26	6.54835e-27
UCSC_TFBS	HNF3B	738	41.9318	6.9664e-27	ENSG00000064042, ENSG00000149970, ENSG00000162706, ENSG00000066468, ENSG00000136895, ENSG00000080644, ENSG00000135205, ENSG00000158445, ENSG00000111110, ENSG00000171303, ENSG00000112320, ENSG00000128918, ENSG00000158560, ENSG00000122012, ENSG00000155052, ENSG00000122254, ENSG00000183775, ENSG00000214595, ENSG00000183654, ENSG00000182568, ENSG00000237125, ENSG00000181234, ENSG00000114737, ENSG0000…	1603	6985	20726	1.36607	1.24002e-24	1.18097e-26	6.9664e-27
UCSC_TFBS	ATF	603	34.2614	1.11496e-26	ENSG00000179148, ENSG00000179388, ENSG00000136895, ENSG00000080644, ENSG00000134594, ENSG00000131089, ENSG00000171303, ENSG00000112320, ENSG00000148408, ENSG00000128918, ENSG00000251664, ENSG00000158560, ENSG00000155052, ENSG00000122254, ENSG00000183775, ENSG00000214595, ENSG00000237125, ENSG00000114739, ENSG00000099139, ENSG00000143061, ENSG00000186907, ENSG00000019485, ENSG00000135454, ENSG0000…	1603	5396	20726	1.44487	1.98463e-24	1.87229e-26	1.11496e-26
UCSC_TFBS	BACH2	764	43.4091	1.36369e-26	ENSG00000179148, ENSG00000064042, ENSG00000181585, ENSG00000149970, ENSG00000137507, ENSG00000066468, ENSG00000131089, ENSG00000111110, ENSG00000171303, ENSG00000112320, ENSG00000148408, ENSG00000128918, ENSG00000158560, ENSG00000122012, ENSG00000122254, ENSG00000183773, ENSG00000183775, ENSG00000214595, ENSG00000183654, ENSG00000182568, ENSG00000138606, ENSG00000099139, ENSG00000179399, ENSG0000…	1603	7316	20726	1.35021	2.42737e-24	2.26857e-26	1.36369e-26
UCSC_TFBS	HSF1	576	32.7273	1.74551e-26	ENSG00000064042, ENSG00000149970, ENSG00000066468, ENSG00000135205, ENSG00000158445, ENSG00000131089, ENSG00000111110, ENSG00000171303, ENSG00000112320, ENSG00000148408, ENSG00000251664, ENSG00000122012, ENSG00000183773, ENSG00000214595, ENSG00000183654, ENSG00000237125, ENSG00000114739, ENSG00000159409, ENSG00000181234, ENSG00000185818, ENSG00000138606, ENSG00000099139, ENSG00000179399, ENSG0000…	1603	5094	20726	1.46199	3.10701e-24	2.87686e-26	1.74551e-26
UCSC_TFBS	TBP	654	37.1591	2.17185e-26	ENSG00000179148, ENSG00000064042, ENSG00000181585, ENSG00000149970, ENSG00000066468, ENSG00000136895, ENSG00000135205, ENSG00000111110, ENSG00000112320, ENSG00000128918, ENSG00000251664, ENSG00000158560, ENSG00000122012, ENSG00000155052, ENSG00000122254, ENSG00000183775, ENSG00000214595, ENSG00000183654, ENSG00000182568, ENSG00000237125, ENSG00000114739, ENSG00000159409, ENSG00000181234, ENSG0000…	1603	6005	20726	1.40814	3.8659e-24	3.5467e-26	2.17185e-26
UCSC_TFBS	CEBPA	550	31.25	2.85229e-26	ENSG00000179148, ENSG00000064042, ENSG00000149970, ENSG00000137507, ENSG00000179388, ENSG00000162706, ENSG00000066468, ENSG00000112320, ENSG00000148408, ENSG00000128918, ENSG00000251664, ENSG00000158560, ENSG00000122012, ENSG00000155052, ENSG00000183775, ENSG00000182568, ENSG00000181234, ENSG00000185818, ENSG00000214107, ENSG00000099139, ENSG00000179399, ENSG00000143061, ENSG00000135333, ENSG0000…	1603	4807	20726	1.47935	5.07707e-24	4.61552e-26	2.85229e-26
UCSC_TFBS	AREB6	1342	76.25	5.44235e-26	ENSG00000213023, ENSG00000181585, ENSG00000080644, ENSG00000134594, ENSG00000135205, ENSG00000131089, ENSG00000171303, ENSG00000112320, ENSG00000128918, ENSG00000158560, ENSG00000174807, ENSG00000178171, ENSG00000155052, ENSG00000183773, ENSG00000183775, ENSG00000214595, ENSG00000114739, ENSG00000159409, ENSG00000114737, ENSG00000177098, ENSG00000161509, ENSG00000143061, ENSG00000112559, ENSG0000…	1603	15152	20726	1.14516	9.68738e-24	8.72737e-26	5.44235e-26
UCSC_TFBS	IK2	569	32.3295	7.84597e-26	ENSG00000064042, ENSG00000149970, ENSG00000179388, ENSG00000162706, ENSG00000158445, ENSG00000131089, ENSG00000111110, ENSG00000171303, ENSG00000112320, ENSG00000128918, ENSG00000158560, ENSG00000122012, ENSG00000183773, ENSG00000183775, ENSG00000182568, ENSG00000114739, ENSG00000181234, ENSG00000214107, ENSG00000099139, ENSG00000179399, ENSG00000143061, ENSG00000019485, ENSG00000135454, ENSG0000…	1603	5043	20726	1.45883	1.39658e-23	1.24695e-25	7.84597e-26
UCSC_TFBS	EN1	915	51.9886	1.42617e-25	ENSG00000135205, ENSG00000131089, ENSG00000171303, ENSG00000112320, ENSG00000128918, ENSG00000197928, ENSG00000158560, ENSG00000155052, ENSG00000183773, ENSG00000183775, ENSG00000214595, ENSG00000114739, ENSG00000159409, ENSG00000114737, ENSG00000161509, ENSG00000143061, ENSG00000112559, ENSG00000135454, ENSG00000189060, ENSG00000134121, ENSG00000137872, ENSG00000136546, ENSG00000010310, ENSG0000…	1603	9262	20726	1.27732	2.53858e-23	2.22995e-25	1.42617e-25
UCSC_TFBS	GATA	787	44.7159	1.42817e-25	ENSG00000134594, ENSG00000131089, ENSG00000171303, ENSG00000112320, ENSG00000128918, ENSG00000158560, ENSG00000155052, ENSG00000183775, ENSG00000159409, ENSG00000137872, ENSG00000136546, ENSG00000121297, ENSG00000147421, ENSG00000102996, ENSG00000125657, ENSG00000078328, ENSG00000184611, ENSG00000184613, ENSG00000136999, ENSG00000163935, ENSG00000170231, ENSG00000111254, ENSG00000197705, ENSG0000…	1603	7651	20726	1.32996	2.54215e-23	2.22995e-25	1.42817e-25
UCSC_TFBS	FOXO3	530	30.1136	2.0495e-25	ENSG00000064042, ENSG00000149970, ENSG00000179388, ENSG00000066468, ENSG00000136895, ENSG00000158445, ENSG00000111110, ENSG00000171303, ENSG00000112320, ENSG00000128918, ENSG00000158560, ENSG00000122012, ENSG00000155052, ENSG00000183775, ENSG00000214595, ENSG00000237125, ENSG00000181234, ENSG00000099139, ENSG00000179399, ENSG00000135454, ENSG00000135333, ENSG00000134247, ENSG00000137872, ENSG0000…	1603	4618	20726	1.4839	3.64811e-23	3.17227e-25	2.0495e-25
UCSC_TFBS	ISRE	774	43.9773	2.65726e-25	ENSG00000134594, ENSG00000135205, ENSG00000131089, ENSG00000171303, ENSG00000112320, ENSG00000128918, ENSG00000158560, ENSG00000178171, ENSG00000155052, ENSG00000183775, ENSG00000214595, ENSG00000159409, ENSG00000112559, ENSG00000137872, ENSG00000136546, ENSG00000228775, ENSG00000131094, ENSG00000100336, ENSG00000132182, ENSG00000121297, ENSG00000147421, ENSG00000078328, ENSG00000184611, ENSG0000…	1603	7505	20726	1.33344	4.72993e-23	4.07752e-25	2.65726e-25
UCSC_TFBS	CDPCR3HD	788	44.7727	3.68125e-25	ENSG00000181585, ENSG00000080644, ENSG00000134594, ENSG00000131089, ENSG00000171303, ENSG00000112320, ENSG00000128918, ENSG00000158560, ENSG00000155052, ENSG00000183773, ENSG00000183775, ENSG00000214595, ENSG00000114739, ENSG00000114737, ENSG00000178187, ENSG00000161509, ENSG00000135454, ENSG00000134121, ENSG00000137872, ENSG00000228775, ENSG00000121297, ENSG00000147421, ENSG00000078328, ENSG0000…	1603	7685	20726	1.32576	6.55262e-23	5.60053e-25	3.68125e-25
UCSC_TFBS	CDPCR3	927	52.6705	5.79048e-25	ENSG00000213023, ENSG00000134594, ENSG00000135205, ENSG00000131089, ENSG00000171303, ENSG00000112320, ENSG00000128918, ENSG00000158560, ENSG00000174807, ENSG00000155052, ENSG00000183773, ENSG00000183775, ENSG00000214595, ENSG00000114739, ENSG00000177098, ENSG00000161509, ENSG00000143061, ENSG00000135454, ENSG00000189060, ENSG00000136546, ENSG00000010310, ENSG00000131094, ENSG00000132182, ENSG0000…	1603	9450	20726	1.26832	1.03071e-22	8.73479e-25	5.79048e-25
UCSC_TFBS	HFH1	783	44.4886	6.68221e-25	ENSG00000135205, ENSG00000131089, ENSG00000171303, ENSG00000112320, ENSG00000128918, ENSG00000158560, ENSG00000178171, ENSG00000155052, ENSG00000183775, ENSG00000214595, ENSG00000114739, ENSG00000214107, ENSG00000177098, ENSG00000143061, ENSG00000189060, ENSG00000134121, ENSG00000137872, ENSG00000136546, ENSG00000131094, ENSG00000121297, ENSG00000147421, ENSG00000078328, ENSG00000184611, ENSG0000…	1603	7637	20726	1.32563	1.18943e-22	9.99524e-25	6.68221e-25
UCSC_TFBS	CART1	824	46.8182	7.54749e-25	ENSG00000181585, ENSG00000080644, ENSG00000135205, ENSG00000131089, ENSG00000171303, ENSG00000112320, ENSG00000128918, ENSG00000158560, ENSG00000155052, ENSG00000183775, ENSG00000214595, ENSG00000159409, ENSG00000177098, ENSG00000161509, ENSG00000143061, ENSG00000134121, ENSG00000137872, ENSG00000136546, ENSG00000228775, ENSG00000131094, ENSG00000121297, ENSG00000147421, ENSG00000078328, ENSG0000…	1603	8149	20726	1.30739	1.34345e-22	1.11954e-24	7.54749e-25
UCSC_TFBS	MYB	788	44.7727	1.34544e-24	ENSG00000112320, ENSG00000128918, ENSG00000158560, ENSG00000174807, ENSG00000155052, ENSG00000183773, ENSG00000183775, ENSG00000114739, ENSG00000159409, ENSG00000177098, ENSG00000134121, ENSG00000137872, ENSG00000132182, ENSG00000121297, ENSG00000102996, ENSG00000078328, ENSG00000184611, ENSG00000070601, ENSG00000184613, ENSG00000136999, ENSG00000214338, ENSG00000104967, ENSG00000075035, ENSG0000…	1603	7715	20726	1.3206	2.39488e-22	1.97924e-24	1.34544e-24
UCSC_TFBS	MEIS1BHOXA9	863	49.0341	1.72052e-24	ENSG00000181585, ENSG00000131089, ENSG00000171303, ENSG00000112320, ENSG00000128918, ENSG00000197928, ENSG00000158560, ENSG00000155052, ENSG00000183775, ENSG00000214595, ENSG00000114737, ENSG00000214107, ENSG00000177098, ENSG00000178187, ENSG00000143061, ENSG00000134121, ENSG00000137872, ENSG00000132182, ENSG00000121297, ENSG00000147421, ENSG00000078328, ENSG00000184611, ENSG00000070601, ENSG0000…	1603	8659	20726	1.28862	3.06253e-22	2.51027e-24	1.72052e-24
UCSC_TFBS	MEF2	1196	67.9545	6.13199e-24	ENSG00000181585, ENSG00000080644, ENSG00000134594, ENSG00000135205, ENSG00000131089, ENSG00000171303, ENSG00000112320, ENSG00000128918, ENSG00000158560, ENSG00000178171, ENSG00000155052, ENSG00000183773, ENSG00000183775, ENSG00000214595, ENSG00000114739, ENSG00000159409, ENSG00000114737, ENSG00000177098, ENSG00000161509, ENSG00000143061, ENSG00000112559, ENSG00000135454, ENSG00000134121, ENSG0000…	1603	13131	20726	1.17765	1.09149e-21	8.87394e-24	6.13199e-24
UCSC_TFBS	TCF11MAFG	891	50.625	6.44694e-24	ENSG00000181585, ENSG00000080644, ENSG00000131089, ENSG00000171303, ENSG00000112320, ENSG00000128918, ENSG00000158560, ENSG00000174807, ENSG00000178171, ENSG00000155052, ENSG00000183775, ENSG00000214595, ENSG00000114739, ENSG00000159409, ENSG00000143061, ENSG00000134121, ENSG00000137872, ENSG00000136546, ENSG00000228775, ENSG00000131094, ENSG00000100336, ENSG00000132182, ENSG00000121297, ENSG0000…	1603	9047	20726	1.27337	1.14756e-21	9.25448e-24	6.44694e-24
UCSC_TFBS	CEBPB	936	53.1818	7.76702e-24	ENSG00000213023, ENSG00000181585, ENSG00000135205, ENSG00000112320, ENSG00000128918, ENSG00000158560, ENSG00000155052, ENSG00000183773, ENSG00000183775, ENSG00000214595, ENSG00000159409, ENSG00000114737, ENSG00000214107, ENSG00000177098, ENSG00000143061, ENSG00000135454, ENSG00000134121, ENSG00000137872, ENSG00000136546, ENSG00000131094, ENSG00000132182, ENSG00000121297, ENSG00000102996, ENSG0000…	1603	9630	20726	1.2567	1.38253e-21	1.10602e-23	7.76702e-24
UCSC_TFBS	MAZR	428	24.3182	9.9042e-24	ENSG00000179148, ENSG00000179388, ENSG00000162706, ENSG00000131089, ENSG00000111110, ENSG00000112320, ENSG00000183775, ENSG00000214595, ENSG00000114739, ENSG00000159409, ENSG00000114737, ENSG00000185818, ENSG00000186907, ENSG00000112559, ENSG00000135454, ENSG00000189060, ENSG00000113763, ENSG00000268089, ENSG00000170345, ENSG00000007237, ENSG00000171435, ENSG00000010310, ENSG00000102879, ENSG0000…	1603	3558	20726	1.55532	1.76295e-21	1.39916e-23	9.9042e-24
UCSC_TFBS	CREBP1	821	46.6477	1.22614e-23	ENSG00000213023, ENSG00000080644, ENSG00000134594, ENSG00000131089, ENSG00000171303, ENSG00000112320, ENSG00000158560, ENSG00000174807, ENSG00000155052, ENSG00000183773, ENSG00000183775, ENSG00000214595, ENSG00000114739, ENSG00000137872, ENSG00000010310, ENSG00000132182, ENSG00000121297, ENSG00000147421, ENSG00000078328, ENSG00000184611, ENSG00000070601, ENSG00000184613, ENSG00000163935, ENSG0000…	1603	8178	20726	1.29801	2.18252e-21	1.71852e-23	1.22614e-23
UCSC_TFBS	STAT5B	606	34.4318	1.5213e-23	ENSG00000213023, ENSG00000064042, ENSG00000149970, ENSG00000179388, ENSG00000162706, ENSG00000066468, ENSG00000080644, ENSG00000131089, ENSG00000111110, ENSG00000170577, ENSG00000171303, ENSG00000112320, ENSG00000251664, ENSG00000158560, ENSG00000174807, ENSG00000122012, ENSG00000122254, ENSG00000183775, ENSG00000214595, ENSG00000183654, ENSG00000182568, ENSG00000114739, ENSG00000114737, ENSG0000…	1603	5579	20726	1.40442	2.70791e-21	2.11555e-23	1.5213e-23
UCSC_TFBS	GATA6	350	19.8864	1.76619e-23	ENSG00000108622, ENSG00000064042, ENSG00000151490, ENSG00000149970, ENSG00000106327, ENSG00000179388, ENSG00000066468, ENSG00000174498, ENSG00000135324, ENSG00000151136, ENSG00000155974, ENSG00000164330, ENSG00000082397, ENSG00000128918, ENSG00000136099, ENSG00000186487, ENSG00000121966, ENSG00000165548, ENSG00000187699, ENSG00000182568, ENSG00000099139, ENSG00000179399, ENSG00000196277, ENSG0000…	1603	2736	20726	1.65399	3.14381e-21	2.43706e-23	1.76619e-23
UCSC_TFBS	HLF	714	40.5682	2.85825e-23	ENSG00000179148, ENSG00000064042, ENSG00000149970, ENSG00000179388, ENSG00000162706, ENSG00000066468, ENSG00000136895, ENSG00000134594, ENSG00000131089, ENSG00000111110, ENSG00000112320, ENSG00000148408, ENSG00000251664, ENSG00000158560, ENSG00000155052, ENSG00000122254, ENSG00000183775, ENSG00000214595, ENSG00000183654, ENSG00000182568, ENSG00000237125, ENSG00000114739, ENSG00000181234, ENSG0000…	1603	6880	20726	1.34181	5.08769e-21	3.91361e-23	2.85825e-23
UCSC_TFBS	CEBP	1228	69.7727	4.52867e-23	ENSG00000213023, ENSG00000181585, ENSG00000080644, ENSG00000135205, ENSG00000131089, ENSG00000171303, ENSG00000112320, ENSG00000128918, ENSG00000197928, ENSG00000158560, ENSG00000174807, ENSG00000178171, ENSG00000155052, ENSG00000183775, ENSG00000214595, ENSG00000114739, ENSG00000159409, ENSG00000214107, ENSG00000177098, ENSG00000161509, ENSG00000143061, ENSG00000112559, ENSG00000135454, ENSG0000…	1603	13635	20726	1.16446	8.06104e-21	6.15346e-23	4.52867e-23
UCSC_TFBS	SOX5	822	46.7045	5.92452e-23	ENSG00000080644, ENSG00000135205, ENSG00000131089, ENSG00000112320, ENSG00000128918, ENSG00000158560, ENSG00000155052, ENSG00000183775, ENSG00000214595, ENSG00000159409, ENSG00000143061, ENSG00000135454, ENSG00000134121, ENSG00000136546, ENSG00000228775, ENSG00000131094, ENSG00000121297, ENSG00000147421, ENSG00000102996, ENSG00000078328, ENSG00000184611, ENSG00000070601, ENSG00000126500, ENSG0000…	1603	8229	20726	1.29154	1.05456e-20	7.98913e-23	5.92452e-23
UCSC_TFBS	SRY	730	41.4773	1.28279e-22	ENSG00000064042, ENSG00000149970, ENSG00000162706, ENSG00000066468, ENSG00000136895, ENSG00000135205, ENSG00000131089, ENSG00000111110, ENSG00000112320, ENSG00000148408, ENSG00000128918, ENSG00000251664, ENSG00000158560, ENSG00000178171, ENSG00000122012, ENSG00000155052, ENSG00000122254, ENSG00000183773, ENSG00000183775, ENSG00000214595, ENSG00000182568, ENSG00000237125, ENSG00000114739, ENSG0000…	1603	7110	20726	1.3275	2.28336e-20	1.71681e-22	1.28279e-22
UCSC_TFBS	MEIS1AHOXA9	628	35.6818	1.57373e-22	ENSG00000064042, ENSG00000149970, ENSG00000162706, ENSG00000066468, ENSG00000080644, ENSG00000158445, ENSG00000131089, ENSG00000111110, ENSG00000112320, ENSG00000148408, ENSG00000128918, ENSG00000251664, ENSG00000158560, ENSG00000178171, ENSG00000155052, ENSG00000183775, ENSG00000214595, ENSG00000182568, ENSG00000114737, ENSG00000178187, ENSG00000099139, ENSG00000179399, ENSG00000186907, ENSG0000…	1603	5889	20726	1.3788	2.80123e-20	2.09047e-22	1.57373e-22
UCSC_TFBS	FOXD3	617	35.0568	2.7989e-22	ENSG00000064042, ENSG00000149970, ENSG00000179388, ENSG00000162706, ENSG00000066468, ENSG00000135205, ENSG00000158445, ENSG00000131089, ENSG00000112320, ENSG00000128918, ENSG00000158560, ENSG00000122012, ENSG00000155052, ENSG00000122254, ENSG00000183775, ENSG00000183654, ENSG00000182568, ENSG00000237125, ENSG00000159409, ENSG00000181234, ENSG00000099139, ENSG00000179399, ENSG00000143061, ENSG0000…	1603	5772	20726	1.3821	4.98204e-20	3.6904e-22	2.7989e-22
UCSC_TFBS	PBX1	957	54.375	4.1115e-22	ENSG00000080644, ENSG00000134594, ENSG00000135205, ENSG00000171303, ENSG00000112320, ENSG00000128918, ENSG00000158560, ENSG00000155052, ENSG00000183773, ENSG00000183775, ENSG00000214595, ENSG00000159409, ENSG00000214107, ENSG00000177098, ENSG00000178187, ENSG00000161509, ENSG00000143061, ENSG00000112559, ENSG00000135454, ENSG00000189060, ENSG00000134121, ENSG00000137872, ENSG00000136546, ENSG0000…	1603	10004	20726	1.23686	7.31847e-20	5.38123e-22	4.1115e-22
UCSC_TFBS	SRF	1141	64.8295	6.58251e-22	ENSG00000181585, ENSG00000080644, ENSG00000134594, ENSG00000135205, ENSG00000131089, ENSG00000171303, ENSG00000112320, ENSG00000128918, ENSG00000158560, ENSG00000174807, ENSG00000155052, ENSG00000183773, ENSG00000183775, ENSG00000214595, ENSG00000159409, ENSG00000114737, ENSG00000177098, ENSG00000161509, ENSG00000143061, ENSG00000112559, ENSG00000135454, ENSG00000189060, ENSG00000137872, ENSG0000…	1603	12483	20726	1.18181	1.17169e-19	8.55246e-22	6.58251e-22
UCSC_TFBS	GATA1	1282	72.8409	8.85837e-22	ENSG00000213023, ENSG00000080644, ENSG00000134594, ENSG00000131089, ENSG00000171303, ENSG00000112320, ENSG00000128918, ENSG00000158560, ENSG00000174807, ENSG00000155052, ENSG00000183773, ENSG00000183775, ENSG00000214595, ENSG00000114739, ENSG00000159409, ENSG00000114737, ENSG00000177098, ENSG00000178187, ENSG00000161509, ENSG00000143061, ENSG00000112559, ENSG00000135454, ENSG00000134121, ENSG0000…	1603	14489	20726	1.14401	1.57679e-19	1.1426e-21	8.85837e-22
UCSC_TFBS	NFY	830	47.1591	1.10779e-21	ENSG00000080644, ENSG00000134594, ENSG00000131089, ENSG00000171303, ENSG00000112320, ENSG00000158560, ENSG00000155052, ENSG00000214595, ENSG00000114739, ENSG00000159409, ENSG00000114737, ENSG00000161509, ENSG00000143061, ENSG00000135454, ENSG00000189060, ENSG00000137872, ENSG00000228775, ENSG00000131094, ENSG00000132182, ENSG00000121297, ENSG00000147421, ENSG00000078328, ENSG00000184611, ENSG0000…	1603	8403	20726	1.2771	1.97187e-19	1.41861e-21	1.10779e-21
UCSC_TFBS	NFAT	722	41.0227	2.56738e-21	ENSG00000064042, ENSG00000181585, ENSG00000149970, ENSG00000137507, ENSG00000179388, ENSG00000066468, ENSG00000136895, ENSG00000131089, ENSG00000135324, ENSG00000111110, ENSG00000171303, ENSG00000112320, ENSG00000148408, ENSG00000251664, ENSG00000158560, ENSG00000178171, ENSG00000155052, ENSG00000183775, ENSG00000183654, ENSG00000182568, ENSG00000138606, ENSG00000099139, ENSG00000179399, ENSG0000…	1603	7085	20726	1.31759	4.56993e-19	3.26424e-21	2.56738e-21
UCSC_TFBS	NKX61	746	42.3864	2.99352e-21	ENSG00000064042, ENSG00000149970, ENSG00000162706, ENSG00000066468, ENSG00000136895, ENSG00000135205, ENSG00000158445, ENSG00000131089, ENSG00000111110, ENSG00000112320, ENSG00000148408, ENSG00000128918, ENSG00000251664, ENSG00000158560, ENSG00000122012, ENSG00000155052, ENSG00000122254, ENSG00000183775, ENSG00000214595, ENSG00000183654, ENSG00000182568, ENSG00000237125, ENSG00000181234, ENSG0000…	1603	7383	20726	1.30644	5.32846e-19	3.77905e-21	2.99352e-21
UCSC_TFBS	MRF2	858	48.75	3.82503e-21	ENSG00000080644, ENSG00000135205, ENSG00000131089, ENSG00000112320, ENSG00000128918, ENSG00000158560, ENSG00000155052, ENSG00000183775, ENSG00000214595, ENSG00000114739, ENSG00000159409, ENSG00000114737, ENSG00000177098, ENSG00000143061, ENSG00000112559, ENSG00000134121, ENSG00000137872, ENSG00000228775, ENSG00000131094, ENSG00000121297, ENSG00000147421, ENSG00000078328, ENSG00000184611, ENSG0000…	1603	8789	20726	1.2622	6.80855e-19	4.79476e-21	3.82503e-21
UCSC_TFBS	IRF7	774	43.9773	7.15526e-21	ENSG00000134594, ENSG00000135205, ENSG00000131089, ENSG00000171303, ENSG00000112320, ENSG00000128918, ENSG00000158560, ENSG00000155052, ENSG00000183775, ENSG00000214595, ENSG00000114739, ENSG00000159409, ENSG00000189060, ENSG00000137872, ENSG00000136546, ENSG00000121297, ENSG00000147421, ENSG00000078328, ENSG00000184611, ENSG00000125895, ENSG00000126500, ENSG00000184613, ENSG00000163935, ENSG0000…	1603	7751	20726	1.29112	1.27364e-18	8.90655e-21	7.15526e-21
UCSC_TFBS	IRF2	715	40.625	1.25636e-20	ENSG00000213023, ENSG00000064042, ENSG00000149970, ENSG00000162706, ENSG00000066468, ENSG00000136895, ENSG00000134594, ENSG00000158445, ENSG00000131089, ENSG00000135324, ENSG00000111110, ENSG00000171303, ENSG00000112320, ENSG00000148408, ENSG00000251664, ENSG00000158560, ENSG00000155052, ENSG00000122254, ENSG00000183773, ENSG00000183775, ENSG00000214595, ENSG00000182568, ENSG00000114739, ENSG0000…	1603	7039	20726	1.31334	2.23631e-18	1.553e-20	1.25636e-20
UCSC_TFBS	FOXO1	715	40.625	1.47334e-20	ENSG00000064042, ENSG00000149970, ENSG00000162706, ENSG00000066468, ENSG00000136895, ENSG00000080644, ENSG00000135205, ENSG00000111110, ENSG00000171303, ENSG00000112320, ENSG00000148408, ENSG00000128918, ENSG00000251664, ENSG00000158560, ENSG00000174807, ENSG00000122012, ENSG00000155052, ENSG00000122254, ENSG00000183775, ENSG00000214595, ENSG00000182568, ENSG00000114739, ENSG00000099139, ENSG0000…	1603	7043	20726	1.31259	2.62254e-18	1.80865e-20	1.47334e-20
UCSC_TFBS	NFKAPPAB65	425	24.1477	1.56796e-20	ENSG00000064042, ENSG00000111110, ENSG00000112320, ENSG00000148408, ENSG00000251664, ENSG00000158560, ENSG00000122012, ENSG00000214595, ENSG00000183654, ENSG00000182568, ENSG00000114739, ENSG00000177098, ENSG00000099139, ENSG00000143061, ENSG00000186907, ENSG00000189060, ENSG00000113763, ENSG00000007237, ENSG00000131094, ENSG00000123119, ENSG00000103723, ENSG00000145362, ENSG00000078328, ENSG0000…	1603	3661	20726	1.50097	2.79096e-18	1.91162e-20	1.56796e-20
UCSC_TFBS	AP1FJ	543	30.8523	2.78761e-20	ENSG00000179148, ENSG00000064042, ENSG00000149970, ENSG00000162706, ENSG00000066468, ENSG00000136895, ENSG00000111110, ENSG00000170577, ENSG00000171303, ENSG00000112320, ENSG00000158560, ENSG00000174807, ENSG00000122012, ENSG00000155052, ENSG00000183775, ENSG00000214595, ENSG00000182568, ENSG00000114737, ENSG00000099139, ENSG00000143061, ENSG00000186907, ENSG00000019485, ENSG00000135454, ENSG0000…	1603	5010	20726	1.40134	4.96195e-18	3.37548e-20	2.78761e-20
UCSC_TFBS	NKX22	757	43.0114	5.0729e-20	ENSG00000064042, ENSG00000149970, ENSG00000162706, ENSG00000066468, ENSG00000134594, ENSG00000135205, ENSG00000158445, ENSG00000111110, ENSG00000171303, ENSG00000112320, ENSG00000128918, ENSG00000251664, ENSG00000158560, ENSG00000178171, ENSG00000122012, ENSG00000155052, ENSG00000122254, ENSG00000183775, ENSG00000214595, ENSG00000183654, ENSG00000182568, ENSG00000237125, ENSG00000114739, ENSG0000…	1603	7591	20726	1.28937	9.02977e-18	6.10119e-20	5.0729e-20
UCSC_TFBS	NKX25	1032	58.6364	5.11451e-20	ENSG00000080644, ENSG00000134594, ENSG00000135205, ENSG00000131089, ENSG00000171303, ENSG00000112320, ENSG00000128918, ENSG00000158560, ENSG00000155052, ENSG00000183775, ENSG00000214595, ENSG00000114739, ENSG00000159409, ENSG00000177098, ENSG00000135454, ENSG00000189060, ENSG00000134121, ENSG00000137872, ENSG00000136546, ENSG00000131094, ENSG00000132182, ENSG00000121297, ENSG00000078328, ENSG0000…	1603	11123	20726	1.19961	9.10382e-18	6.10995e-20	5.11451e-20
UCSC_TFBS	STAT1	688	39.0909	1.39333e-19	ENSG00000179148, ENSG00000064042, ENSG00000181585, ENSG00000149970, ENSG00000162706, ENSG00000066468, ENSG00000134594, ENSG00000135205, ENSG00000135324, ENSG00000111110, ENSG00000112320, ENSG00000128918, ENSG00000251664, ENSG00000122012, ENSG00000155052, ENSG00000122254, ENSG00000183775, ENSG00000214595, ENSG00000114739, ENSG00000181234, ENSG00000214107, ENSG00000138606, ENSG00000099139, ENSG0000…	1603	6771	20726	1.31376	2.48012e-17	1.65342e-19	1.39333e-19
UCSC_TFBS	CREL	333	18.9205	1.64398e-19	ENSG00000095587, ENSG00000213023, ENSG00000108622, ENSG00000109832, ENSG00000151490, ENSG00000162706, ENSG00000151136, ENSG00000112320, ENSG00000164330, ENSG00000160097, ENSG00000065809, ENSG00000144847, ENSG00000138030, ENSG00000122254, ENSG00000143630, ENSG00000069188, ENSG00000133958, ENSG00000214107, ENSG00000099139, ENSG00000179399, ENSG00000161509, ENSG00000197245, ENSG00000173175, ENSG0000…	1603	2707	20726	1.59052	2.92628e-17	1.93793e-19	1.64398e-19
UCSC_TFBS	IRF1	469	26.6477	2.74586e-19	ENSG00000149970, ENSG00000137507, ENSG00000136895, ENSG00000135205, ENSG00000158445, ENSG00000111110, ENSG00000170577, ENSG00000171303, ENSG00000112320, ENSG00000128918, ENSG00000158560, ENSG00000122012, ENSG00000155052, ENSG00000183775, ENSG00000183654, ENSG00000182568, ENSG00000181234, ENSG00000114737, ENSG00000138606, ENSG00000099139, ENSG00000179399, ENSG00000137872, ENSG00000171435, ENSG0000…	1603	4212	20726	1.43968	4.88764e-17	3.21555e-19	2.74586e-19
UCSC_TFBS	POU3F2	968	55	4.42952e-19	ENSG00000181585, ENSG00000135205, ENSG00000131089, ENSG00000171303, ENSG00000112320, ENSG00000128918, ENSG00000158560, ENSG00000155052, ENSG00000183773, ENSG00000183775, ENSG00000214595, ENSG00000159409, ENSG00000161509, ENSG00000143061, ENSG00000134121, ENSG00000137872, ENSG00000136546, ENSG00000228775, ENSG00000132182, ENSG00000121297, ENSG00000147421, ENSG00000078328, ENSG00000184611, ENSG0000…	1603	10338	20726	1.21066	7.88455e-17	5.1533e-19	4.42952e-19
UCSC_TFBS	HNF1	917	52.1023	4.5438e-19	ENSG00000080644, ENSG00000134594, ENSG00000135205, ENSG00000171303, ENSG00000112320, ENSG00000128918, ENSG00000158560, ENSG00000155052, ENSG00000183775, ENSG00000214595, ENSG00000159409, ENSG00000114737, ENSG00000177098, ENSG00000161509, ENSG00000112559, ENSG00000137872, ENSG00000228775, ENSG00000131094, ENSG00000132182, ENSG00000121297, ENSG00000147421, ENSG00000102996, ENSG00000125657, ENSG0000…	1603	9675	20726	1.22546	8.08797e-17	5.25193e-19	4.5438e-19
UCSC_TFBS	FREAC7	809	45.9659	4.01094e-18	ENSG00000135205, ENSG00000131089, ENSG00000171303, ENSG00000112320, ENSG00000128918, ENSG00000158560, ENSG00000155052, ENSG00000183773, ENSG00000183775, ENSG00000214595, ENSG00000114737, ENSG00000143061, ENSG00000137872, ENSG00000136546, ENSG00000228775, ENSG00000131094, ENSG00000121297, ENSG00000147421, ENSG00000102996, ENSG00000078328, ENSG00000184611, ENSG00000126500, ENSG00000184613, ENSG0000…	1603	8359	20726	1.25134	7.13947e-16	4.60611e-18	4.01094e-18
UCSC_TFBS	TATA	891	50.625	6.67181e-18	ENSG00000080644, ENSG00000134594, ENSG00000135205, ENSG00000171303, ENSG00000112320, ENSG00000128918, ENSG00000158560, ENSG00000155052, ENSG00000183775, ENSG00000214595, ENSG00000114739, ENSG00000159409, ENSG00000161509, ENSG00000143061, ENSG00000112559, ENSG00000135454, ENSG00000134121, ENSG00000137872, ENSG00000136546, ENSG00000228775, ENSG00000131094, ENSG00000132182, ENSG00000121297, ENSG0000…	1603	9417	20726	1.22334	1.18758e-15	7.6127e-18	6.67181e-18
UCSC_TFBS	E4BP4	732	41.5909	1.47208e-17	ENSG00000064042, ENSG00000149970, ENSG00000066468, ENSG00000136895, ENSG00000134594, ENSG00000131089, ENSG00000111110, ENSG00000112320, ENSG00000148408, ENSG00000251664, ENSG00000158560, ENSG00000178171, ENSG00000155052, ENSG00000122254, ENSG00000183773, ENSG00000183775, ENSG00000214595, ENSG00000183654, ENSG00000182568, ENSG00000237125, ENSG00000181234, ENSG00000138606, ENSG00000099139, ENSG0000…	1603	7435	20726	1.27295	2.6203e-15	1.66898e-17	1.47208e-17
UCSC_TFBS	MAX	340	19.3182	1.6813e-17	ENSG00000149295, ENSG00000213023, ENSG00000108622, ENSG00000173281, ENSG00000064042, ENSG00000073670, ENSG00000171303, ENSG00000151136, ENSG00000164330, ENSG00000186487, ENSG00000184185, ENSG00000155052, ENSG00000122254, ENSG00000103056, ENSG00000099139, ENSG00000143061, ENSG00000161509, ENSG00000186907, ENSG00000197245, ENSG00000173175, ENSG00000196277, ENSG00000155849, ENSG00000113763, ENSG0000…	1603	2866	20726	1.53386	2.99272e-15	1.89413e-17	1.6813e-17
UCSC_TFBS	FOXO4	887	50.3977	2.54126e-17	ENSG00000135205, ENSG00000131089, ENSG00000171303, ENSG00000112320, ENSG00000128918, ENSG00000158560, ENSG00000174807, ENSG00000155052, ENSG00000183773, ENSG00000183775, ENSG00000214595, ENSG00000114739, ENSG00000114737, ENSG00000135454, ENSG00000134121, ENSG00000137872, ENSG00000136546, ENSG00000131094, ENSG00000100336, ENSG00000132182, ENSG00000121297, ENSG00000147421, ENSG00000078328, ENSG0000…	1603	9405	20726	1.2194	4.52344e-15	2.84493e-17	2.54126e-17
UCSC_TFBS	AML1	1208	68.6364	1.90366e-16	ENSG00000181585, ENSG00000135205, ENSG00000131089, ENSG00000112320, ENSG00000128918, ENSG00000158560, ENSG00000174807, ENSG00000155052, ENSG00000183775, ENSG00000214595, ENSG00000114739, ENSG00000159409, ENSG00000177098, ENSG00000178187, ENSG00000161509, ENSG00000143061, ENSG00000112559, ENSG00000135454, ENSG00000134121, ENSG00000137872, ENSG00000171798, ENSG00000228775, ENSG00000132182, ENSG0000…	1603	13742	20726	1.13658	3.95239e-14	2.11782e-16	1.90366e-16
UCSC_TFBS	CDP	965	54.8295	3.523e-16	ENSG00000080644, ENSG00000134594, ENSG00000135205, ENSG00000131089, ENSG00000112320, ENSG00000128918, ENSG00000158560, ENSG00000155052, ENSG00000183775, ENSG00000214595, ENSG00000159409, ENSG00000114737, ENSG00000177098, ENSG00000178187, ENSG00000143061, ENSG00000135454, ENSG00000134121, ENSG00000137872, ENSG00000136546, ENSG00000010310, ENSG00000228775, ENSG00000131094, ENSG00000100336, ENSG0000…	1603	10467	20726	1.19203	5.92859e-14	3.89499e-16	3.523e-16
UCSC_TFBS	CDC5	749	42.5568	3.60506e-16	ENSG00000064042, ENSG00000149970, ENSG00000179388, ENSG00000066468, ENSG00000080644, ENSG00000134594, ENSG00000135205, ENSG00000131089, ENSG00000111110, ENSG00000112320, ENSG00000148408, ENSG00000128918, ENSG00000251664, ENSG00000158560, ENSG00000122012, ENSG00000155052, ENSG00000122254, ENSG00000183775, ENSG00000214595, ENSG00000183654, ENSG00000182568, ENSG00000237125, ENSG00000159409, ENSG0000…	1603	7710	20726	1.25606	5.92859e-14	3.96111e-16	3.60506e-16
UCSC_TFBS	EGR3	330	18.75	8.20046e-16	ENSG00000179148, ENSG00000179388, ENSG00000073670, ENSG00000134594, ENSG00000243232, ENSG00000164330, ENSG00000251664, ENSG00000136099, ENSG00000158560, ENSG00000165548, ENSG00000214595, ENSG00000183775, ENSG00000183654, ENSG00000069188, ENSG00000198576, ENSG00000179399, ENSG00000173175, ENSG00000189060, ENSG00000113763, ENSG00000134121, ENSG00000268089, ENSG00000119771, ENSG00000170345, ENSG0000…	1603	2818	20726	1.5141	1.38334e-13	8.9551e-16	8.20046e-16
UCSC_TFBS	ELK1	818	46.4773	2.77166e-15	ENSG00000112320, ENSG00000158560, ENSG00000174807, ENSG00000183773, ENSG00000183775, ENSG00000214595, ENSG00000114739, ENSG00000159409, ENSG00000114737, ENSG00000161509, ENSG00000112559, ENSG00000134121, ENSG00000171798, ENSG00000010310, ENSG00000132182, ENSG00000121297, ENSG00000147421, ENSG00000078328, ENSG00000184611, ENSG00000070601, ENSG00000145248, ENSG00000182218, ENSG00000183307, ENSG0000…	1603	8636	20726	1.22468	4.94049e-13	3.00826e-15	2.77166e-15
UCSC_TFBS	EGR2	192	10.9091	1.0705e-14	ENSG00000180530, ENSG00000163638, ENSG00000179388, ENSG00000167680, ENSG00000169184, ENSG00000111110, ENSG00000164330, ENSG00000136099, ENSG00000138030, ENSG00000186642, ENSG00000149575, ENSG00000186648, ENSG00000214595, ENSG00000102003, ENSG00000142149, ENSG00000181856, ENSG00000132622, ENSG00000134769, ENSG00000136828, ENSG00000067840, ENSG00000155849, ENSG00000135298, ENSG00000176204, ENSG0000…	1603	1422	20726	1.74576	1.89715e-12	1.15484e-14	1.0705e-14
UCSC_TFBS	FOXJ2	1036	58.8636	3.34611e-14	ENSG00000181585, ENSG00000134594, ENSG00000135205, ENSG00000131089, ENSG00000171303, ENSG00000112320, ENSG00000128918, ENSG00000158560, ENSG00000155052, ENSG00000183775, ENSG00000214595, ENSG00000159409, ENSG00000114737, ENSG00000143061, ENSG00000112559, ENSG00000134121, ENSG00000137872, ENSG00000010310, ENSG00000228775, ENSG00000131094, ENSG00000132182, ENSG00000121297, ENSG00000147421, ENSG0000…	1603	11548	20726	1.15994	5.94835e-12	3.588e-14	3.34611e-14
UCSC_TFBS	SP1	438	24.8864	1.97976e-13	ENSG00000179148, ENSG00000179388, ENSG00000162706, ENSG00000112320, ENSG00000251664, ENSG00000158560, ENSG00000214595, ENSG00000237125, ENSG00000114739, ENSG00000186907, ENSG00000161509, ENSG00000019485, ENSG00000135454, ENSG00000189060, ENSG00000135333, ENSG00000171798, ENSG00000010310, ENSG00000102879, ENSG00000121297, ENSG00000123358, ENSG00000078328, ENSG00000124440, ENSG00000125895, ENSG0000…	1603	4150	20726	1.36461	3.52356e-11	2.11017e-13	1.97976e-13
UCSC_TFBS	2021-10-01	1349	76.6477	2.42208e-13	ENSG00000181585, ENSG00000080644, ENSG00000134594, ENSG00000135205, ENSG00000131089, ENSG00000171303, ENSG00000112320, ENSG00000128918, ENSG00000158560, ENSG00000174807, ENSG00000155052, ENSG00000183773, ENSG00000183775, ENSG00000214595, ENSG00000114739, ENSG00000159409, ENSG00000214107, ENSG00000177098, ENSG00000161509, ENSG00000143061, ENSG00000112559, ENSG00000135454, ENSG00000134121, ENSG0000…	1603	15978	20726	1.09162	4.31206e-11	2.56625e-13	2.42208e-13
UCSC_TFBS	ZIC1	272	15.4545	1.30256e-12	ENSG00000149295, ENSG00000173281, ENSG00000175344, ENSG00000106327, ENSG00000073670, ENSG00000174498, ENSG00000243232, ENSG00000178977, ENSG00000135324, ENSG00000170577, ENSG00000183092, ENSG00000128918, ENSG00000251664, ENSG00000186487, ENSG00000158560, ENSG00000174807, ENSG00000183773, ENSG00000214595, ENSG00000143630, ENSG00000114739, ENSG00000069188, ENSG00000138606, ENSG00000019485, ENSG0000…	1603	2336	20726	1.50549	2.31847e-10	1.37193e-12	1.30256e-12
UCSC_TFBS	NKX3A	744	42.2727	2.34907e-12	ENSG00000179148, ENSG00000064042, ENSG00000149970, ENSG00000179388, ENSG00000162706, ENSG00000066468, ENSG00000136895, ENSG00000080644, ENSG00000134594, ENSG00000158445, ENSG00000135324, ENSG00000111110, ENSG00000171303, ENSG00000112320, ENSG00000148408, ENSG00000128918, ENSG00000251664, ENSG00000158560, ENSG00000122012, ENSG00000155052, ENSG00000122254, ENSG00000183775, ENSG00000214595, ENSG0000…	1603	7919	20726	1.21474	4.18144e-10	2.45961e-12	2.34907e-12
UCSC_TFBS	AP2GAMMA	210	11.9318	2.45497e-10	ENSG00000149295, ENSG00000066468, ENSG00000080644, ENSG00000118432, ENSG00000111110, ENSG00000136099, ENSG00000069188, ENSG00000179399, ENSG00000173175, ENSG00000113763, ENSG00000119771, ENSG00000131650, ENSG00000171435, ENSG00000010310, ENSG00000186472, ENSG00000140470, ENSG00000131409, ENSG00000169918, ENSG00000123358, ENSG00000078328, ENSG00000255571, ENSG00000070601, ENSG00000126500, ENSG0000…	1603	1778	20726	1.52711	4.36986e-08	2.55547e-10	2.45497e-10
UCSC_TFBS	EVI1	1230	69.8864	1.37517e-08	ENSG00000213023, ENSG00000080644, ENSG00000134594, ENSG00000135205, ENSG00000131089, ENSG00000171303, ENSG00000112320, ENSG00000128918, ENSG00000158560, ENSG00000174807, ENSG00000178171, ENSG00000155052, ENSG00000183773, ENSG00000183775, ENSG00000214595, ENSG00000114739, ENSG00000159409, ENSG00000114737, ENSG00000177098, ENSG00000143061, ENSG00000135454, ENSG00000134121, ENSG00000137872, ENSG0000…	1603	14661	20726	1.08473	2.4478e-06	1.42314e-08	1.37517e-08
UCSC_TFBS	CETS1P54	410	23.2955	4.03859e-08	ENSG00000064042, ENSG00000181585, ENSG00000149970, ENSG00000179388, ENSG00000112320, ENSG00000148408, ENSG00000174807, ENSG00000183773, ENSG00000183775, ENSG00000183654, ENSG00000114739, ENSG00000114737, ENSG00000138606, ENSG00000112559, ENSG00000019485, ENSG00000135454, ENSG00000268089, ENSG00000170345, ENSG00000171798, ENSG00000171435, ENSG00000103723, ENSG00000145362, ENSG00000078328, ENSG0000…	1603	4185	20726	1.26669	7.18866e-06	4.15531e-08	4.03859e-08
UCSC_TFBS	EGR1	143	8.125	8.50448e-06	ENSG00000160801, ENSG00000076944, ENSG00000112964, ENSG00000172350, ENSG00000143590, ENSG00000066468, ENSG00000115556, ENSG00000132692, ENSG00000138795, ENSG00000007402, ENSG00000072182, ENSG00000164330, ENSG00000008056, ENSG00000113494, ENSG00000266074, ENSG00000186487, ENSG00000184185, ENSG00000100985, ENSG00000122012, ENSG00000130707, ENSG00000143595, ENSG00000163520, ENSG00000102003, ENSG0000…	1603	1288	20726	1.4355	0.00151266	8.69998e-06	8.50448e-06
UCSC_TFBS	CREBP1CJUN	210	11.9318	0.000738347	ENSG00000149295, ENSG00000050438, ENSG00000132854, ENSG00000064042, ENSG00000151490, ENSG00000149970, ENSG00000131089, ENSG00000111110, ENSG00000155974, ENSG00000164330, ENSG00000065809, ENSG00000142549, ENSG00000165548, ENSG00000214595, ENSG00000183775, ENSG00000237125, ENSG00000159409, ENSG00000069188, ENSG00000138606, ENSG00000099139, ENSG00000173175, ENSG00000196277, ENSG00000176204, ENSG0000…	1603	2199	20726	1.23474	0.123198	0.000751005	0.000738347
UCSC_TFBS	NRF2	428	24.3182	0.0139526	ENSG00000137507, ENSG00000179388, ENSG00000170577, ENSG00000251664, ENSG00000183773, ENSG00000159409, ENSG00000177098, ENSG00000161509, ENSG00000112559, ENSG00000019485, ENSG00000113763, ENSG00000134247, ENSG00000010310, ENSG00000228775, ENSG00000102879, ENSG00000121297, ENSG00000147421, ENSG00000123358, ENSG00000078328, ENSG00000124440, ENSG00000144278, ENSG00000070601, ENSG00000146216, ENSG0000…	1603	5045	20726	1.09689	0.918002	0.0141112	0.0139526
