# Supplementary material for: ZMYND8 suppresses MAPT213 LncRNA transcription to promote neuronal differentiation
Source: Cell Death Dis. 2022 Sep 5;13(9):766. doi: 10.1038/s41419-022-05212-x (PMC9445031; doi:10.1038/s41419-022-05212-x)
Supplement: Supplementary file 4 — Supplementary Table 5 [file 41419_2022_5212_MOESM4_ESM.xlsx]

## Sheet: greatExportAll
GREAT output Fig. 3C and 3D
# GREAT version 4.0.4	Species assembly: hg38	Association rule: Basal+extension: 5000 bp upstream, 1000 bp downstream, 1000000 bp max extension, curated regulatory domains included
# Ontology summary statistics are provided in the footer.
#
# Ontology	ID	Desc	BinomRank	BinomP	BinomBonfP	BinomFdrQ	RegionFoldEnrich	ExpRegions	ObsRegions	GenomeFrac	SetCov	HyperRank	HyperP	HyperBonfP	HyperFdrQ	GeneFoldEnrich	ExpGenes	ObsGenes	TotalGenes	GeneSetCov	TermCov	Regions	Genes
GO Biological Process	GO:0003357	noradrenergic neuron differentiation	1	7.64467e-12	9.87462e-08	9.87462e-08	15.2515	0.852374	13	0.00220822	0.0336788	1	4.88439e-07	0.00630917	0.00630917	23.6964	0.211003	5	7	0.00883392	0.714286	ENSG00000232044,ENSG00000237125,ENSG00000245870,ENSG00000248174,ENSG00000249122,ENSG00000250043,ENSG00000250467,ENSG00000250957,ENSG00000251216,ENSG00000255672,ENSG00000260455,ENSG00000272168,ENSG00000286039	HAND2,PHOX2A,PHOX2B,SOX11,SOX4
GO Biological Process	GO:0003215	cardiac right ventricle morphogenesis	2	9.71782e-11	1.25525e-06	6.27625e-07	8.79626	1.81895	16	0.00471232	0.0414508	7	1.41784e-05	0.183143	0.0261632	10.4763	0.572722	6	19	0.0106007	0.31579	ENSG00000197308,ENSG00000232638,ENSG00000237125,ENSG00000248174,ENSG00000248918,ENSG00000250043,ENSG00000250360,ENSG00000250957,ENSG00000251216,ENSG00000251573,ENSG00000254293,ENSG00000260455,ENSG00000269954,ENSG00000272168,ENSG00000286039,ENSG00000288035	GATA3,GATA4,HAND1,HAND2,ISL1,SOX4
GO Biological Process	GO:0048935	peripheral nervous system neuron development	3	1.11119e-09	1.43532e-05	4.78439e-06	10.0912	1.28826	13	0.00333745	0.0336788	51	0.000470137	1	0.119074	10.2077	0.391862	4	13	0.00706714	0.307692	ENSG00000225465,ENSG00000237125,ENSG00000248174,ENSG00000248918,ENSG00000250043,ENSG00000250360,ENSG00000250957,ENSG00000251216,ENSG00000251573,ENSG00000282816,ENSG00000285634,ENSG00000286039,ENSG00000288035	HAND2,ISL1,NEFH,NTRK2
GO Biological Process	GO:0003219	cardiac right ventricle formation	4	1.19872e-09	1.54839e-05	3.87098e-06	37.7912	0.185228	7	0.000479866	0.0181347	175	0.00522682	1	0.385799	16.5875	0.120573	2	4	0.00353357	0.5	ENSG00000237125,ENSG00000248174,ENSG00000250043,ENSG00000250957,ENSG00000251216,ENSG00000254293,ENSG00000286039	HAND1,HAND2
GO Biological Process	GO:2000763	positive regulation of transcription from RNA polymerase II promoter involved in norepinephrine biosynthetic process	5	2.7881e-09	3.60139e-05	7.20277e-06	52.2245	0.114889	6	0.000297639	0.015544	434	0.0301433	1	0.897144	33.1749	0.0301433	1	1	0.00176678	1	ENSG00000237125,ENSG00000248174,ENSG00000250043,ENSG00000250957,ENSG00000251216,ENSG00000286039	HAND2
GO Biological Process	GO:2000764	positive regulation of semaphorin-plexin signaling pathway involved in outflow tract morphogenesis	5	2.7881e-09	3.60139e-05	7.20277e-06	52.2245	0.114889	6	0.000297639	0.015544	434	0.0301433	1	0.897144	33.1749	0.0301433	1	1	0.00176678	1	ENSG00000237125,ENSG00000248174,ENSG00000250043,ENSG00000250957,ENSG00000251216,ENSG00000286039	HAND2
GO Biological Process	GO:0003266	regulation of secondary heart field cardioblast proliferation	7	4.66826e-09	6.02999e-05	8.61427e-06	11.7255	0.93813	11	0.00243039	0.0284974	100	0.00199785	1	0.258062	11.0583	0.271289	3	9	0.00530035	0.333333	ENSG00000237125,ENSG00000238097,ENSG00000248174,ENSG00000248918,ENSG00000250043,ENSG00000250360,ENSG00000250957,ENSG00000251216,ENSG00000251573,ENSG00000286039,ENSG00000288035	HAND2,HES1,ISL1
GO Biological Process	GO:0048483	autonomic nervous system development	8	6.19175e-09	7.99789e-05	9.99736e-06	5.34389	3.55546	19	0.00921103	0.0492228	3	4.35363e-06	0.0562359	0.0187453	6.94359	1.29616	9	43	0.0159011	0.209302	ENSG00000197308,ENSG00000232044,ENSG00000232638,ENSG00000234944,ENSG00000237125,ENSG00000238097,ENSG00000245870,ENSG00000248174,ENSG00000249122,ENSG00000250043,ENSG00000250467,ENSG00000250957,ENSG00000251216,ENSG00000255672,ENSG00000258748,ENSG00000258913,ENSG00000260455,ENSG00000272168,ENSG00000286039	GATA3,HAND2,HES1,KIF26A,PHOX2A,PHOX2B,RET,SOX11,SOX4
GO Biological Process	GO:0003264	regulation of cardioblast proliferation	9	6.58578e-09	8.50685e-05	9.45206e-06	11.3347	0.97047	11	0.00251417	0.0284974	126	0.00279046	1	0.286067	9.95247	0.301433	3	10	0.00530035	0.3	ENSG00000237125,ENSG00000238097,ENSG00000248174,ENSG00000248918,ENSG00000250043,ENSG00000250360,ENSG00000250957,ENSG00000251216,ENSG00000251573,ENSG00000286039,ENSG00000288035	HAND2,HES1,ISL1
GO Biological Process	GO:0051101	regulation of DNA binding	10	2.48493e-08	0.000320978	3.20978e-05	4.23155	5.19904	22	0.013469	0.0569948	27	0.000142688	1	0.0682629	3.55445	3.37604	12	112	0.0212014	0.107143	ENSG00000197308,ENSG00000228113,ENSG00000228624,ENSG00000232044,ENSG00000232638,ENSG00000236536,ENSG00000237125,ENSG00000238097,ENSG00000248174,ENSG00000248538,ENSG00000248918,ENSG00000250043,ENSG00000250360,ENSG00000250957,ENSG00000251216,ENSG00000251573,ENSG00000253230,ENSG00000254293,ENSG00000259017,ENSG00000269416,ENSG00000286039,ENSG00000288035	GATA3,HAND1,HAND2,HDAC2,HES1,ISL1,NFKBIA,SOX11,SRI,TNKS,TWIST1,ZNF675
GO Biological Process	GO:0051100	negative regulation of binding	11	2.50745e-08	0.000323887	2.94443e-05	4.06005	5.66495	23	0.014676	0.0595855	25	0.000126996	1	0.0656162	3.20309	4.37077	14	145	0.024735	0.0965517	ENSG00000178977,ENSG00000228113,ENSG00000228624,ENSG00000229980,ENSG00000232044,ENSG00000237125,ENSG00000248174,ENSG00000248538,ENSG00000248918,ENSG00000250043,ENSG00000250360,ENSG00000250957,ENSG00000250986,ENSG00000251216,ENSG00000251573,ENSG00000253230,ENSG00000254293,ENSG00000259017,ENSG00000265971,ENSG00000269416,ENSG00000278012,ENSG00000286039,ENSG00000288035	ACE,AURKB,CCM2L,HAND1,HAND2,HDAC2,ISL1,LRPAP1,NFKBIA,SOX11,SPAG9,SRI,TNKS,ZNF675
GO Biological Process	GO:0003278	apoptotic process involved in heart morphogenesis	12	2.8053e-08	0.00036236	3.01967e-05	35.2693	0.17012	6	0.000440725	0.015544	999	0.0877359	1	1	11.0583	0.0904298	1	3	0.00176678	0.333333	ENSG00000237125,ENSG00000248174,ENSG00000250043,ENSG00000250957,ENSG00000251216,ENSG00000286039	HAND2
GO Biological Process	GO:0042421	norepinephrine biosynthetic process	13	3.61979e-08	0.000467568	3.59668e-05	17.0397	0.469493	8	0.0012163	0.0207254	269	0.0125521	1	0.602737	11.0583	0.18086	2	6	0.00353357	0.333333	ENSG00000197308,ENSG00000232638,ENSG00000237125,ENSG00000248174,ENSG00000250043,ENSG00000250957,ENSG00000251216,ENSG00000286039	GATA3,HAND2
GO Biological Process	GO:0061032	visceral serous pericardium development	14	3.76229e-08	0.000485975	3.47125e-05	33.5442	0.178868	6	0.000463389	0.015544	745	0.0593795	1	1	16.5875	0.0602865	1	2	0.00176678	0.5	ENSG00000237125,ENSG00000248174,ENSG00000250043,ENSG00000250957,ENSG00000251216,ENSG00000286039	HAND2
GO Biological Process	GO:0001755	neural crest cell migration	15	4.24346e-08	0.000548128	3.65419e-05	5.68878	2.81255	16	0.00728641	0.0414508	61	0.000658564	1	0.139454	5.52915	1.08516	6	36	0.0106007	0.166667	ENSG00000224903,ENSG00000234944,ENSG00000236536,ENSG00000237125,ENSG00000245870,ENSG00000248174,ENSG00000248918,ENSG00000249122,ENSG00000250043,ENSG00000250360,ENSG00000250467,ENSG00000250957,ENSG00000251216,ENSG00000251573,ENSG00000286039,ENSG00000288035	HAND2,ISL1,PHOX2B,RET,SHH,TWIST1
GO Biological Process	GO:0048485	sympathetic nervous system development	16	4.57692e-08	0.000591201	3.69501e-05	6.10451	2.4572	15	0.00636581	0.0388601	13	2.6935e-05	0.347919	0.026763	9.47855	0.633008	6	21	0.0106007	0.285714	ENSG00000197308,ENSG00000232044,ENSG00000232638,ENSG00000237125,ENSG00000245870,ENSG00000248174,ENSG00000249122,ENSG00000250043,ENSG00000250467,ENSG00000250957,ENSG00000251216,ENSG00000255672,ENSG00000260455,ENSG00000272168,ENSG00000286039	GATA3,HAND2,PHOX2A,PHOX2B,SOX11,SOX4
GO Biological Process	GO:2000136	regulation of cell proliferation involved in heart morphogenesis	17	9.90886e-08	0.00127993	7.52899e-05	7.62867	1.57301	12	0.00407517	0.0310881	79	0.00111359	1	0.18208	8.29373	0.482292	4	16	0.00706714	0.25	ENSG00000237125,ENSG00000237356,ENSG00000238097,ENSG00000248174,ENSG00000248918,ENSG00000250043,ENSG00000250360,ENSG00000250957,ENSG00000251216,ENSG00000251573,ENSG00000286039,ENSG00000288035	BMP4,HAND2,HES1,ISL1
GO Biological Process	GO:0003253	cardiac neural crest cell migration involved in outflow tract morphogenesis	18	1.08837e-07	0.00140584	7.81024e-05	19.4251	0.360358	7	0.000933571	0.0181347	175	0.00522682	1	0.385799	16.5875	0.120573	2	4	0.00353357	0.5	ENSG00000236536,ENSG00000237125,ENSG00000248174,ENSG00000250043,ENSG00000250957,ENSG00000251216,ENSG00000286039	HAND2,TWIST1
GO Biological Process	GO:0003211	cardiac ventricle formation	19	1.14509e-07	0.00147912	7.78483e-05	9.86646	1.01354	10	0.00262574	0.0259067	28	0.000148422	1	0.0684701	13.27	0.301433	4	10	0.00706714	0.4	ENSG00000232044,ENSG00000237125,ENSG00000248174,ENSG00000250043,ENSG00000250957,ENSG00000251216,ENSG00000254293,ENSG00000260455,ENSG00000272168,ENSG00000286039	HAND1,HAND2,SOX11,SOX4
GO Biological Process	GO:0043392	negative regulation of DNA binding	20	1.93201e-07	0.00249558	0.000124779	5.89893	2.37331	14	0.00614848	0.0362694	24	0.000114059	1	0.0613875	5.30799	1.50716	8	50	0.0141343	0.16	ENSG00000228113,ENSG00000228624,ENSG00000232044,ENSG00000237125,ENSG00000248174,ENSG00000248538,ENSG00000250043,ENSG00000250957,ENSG00000251216,ENSG00000253230,ENSG00000254293,ENSG00000259017,ENSG00000269416,ENSG00000286039	HAND1,HAND2,HDAC2,NFKBIA,SOX11,SRI,TNKS,ZNF675
GO Biological Process	GO:0048864	stem cell development	21	2.25311e-07	0.00291035	0.000138588	4.0368	4.95442	20	0.0128353	0.0518135	8	1.50068e-05	0.193843	0.0242304	5.35079	1.86888	10	62	0.0176678	0.16129	ENSG00000224903,ENSG00000227398,ENSG00000232044,ENSG00000234944,ENSG00000236536,ENSG00000237125,ENSG00000238097,ENSG00000245870,ENSG00000248174,ENSG00000248918,ENSG00000249122,ENSG00000250043,ENSG00000250360,ENSG00000250467,ENSG00000250957,ENSG00000251216,ENSG00000251573,ENSG00000286039,ENSG00000286732,ENSG00000288035	HAND2,HES1,ISL1,MSI2,PHOX2B,RET,SETD2,SHH,SOX11,TWIST1
GO Biological Process	GO:0003207	cardiac chamber formation	22	2.38816e-07	0.00308479	0.000140218	9.09846	1.09909	10	0.00284737	0.0259067	34	0.000227682	1	0.0864989	12.0636	0.331576	4	11	0.00706714	0.363636	ENSG00000232044,ENSG00000237125,ENSG00000248174,ENSG00000250043,ENSG00000250957,ENSG00000251216,ENSG00000254293,ENSG00000260455,ENSG00000272168,ENSG00000286039	HAND1,HAND2,SOX11,SOX4
GO Biological Process	GO:0042415	norepinephrine metabolic process	23	2.76839e-07	0.00357593	0.000155475	10.5836	0.85037	9	0.00220303	0.0233161	170	0.00489088	1	0.37162	8.29373	0.361719	3	12	0.00530035	0.25	ENSG00000197308,ENSG00000232638,ENSG00000237125,ENSG00000248174,ENSG00000250043,ENSG00000250957,ENSG00000251216,ENSG00000273297,ENSG00000286039	AKR1B1,GATA3,HAND2
GO Biological Process	GO:0061309	cardiac neural crest cell development involved in outflow tract morphogenesis	24	3.00945e-07	0.00388731	0.000161971	12.8622	0.621978	8	0.00161134	0.0207254	54	0.000509063	1	0.12177	16.5875	0.18086	3	6	0.00530035	0.5	ENSG00000236536,ENSG00000237125,ENSG00000238097,ENSG00000248174,ENSG00000250043,ENSG00000250957,ENSG00000251216,ENSG00000286039	HAND2,HES1,TWIST1
GO Biological Process	GO:0048936	peripheral nervous system neuron axonogenesis	25	3.52241e-07	0.0045499	0.000181996	22.8357	0.262746	6	0.00068069	0.015544	114	0.00266668	1	0.302154	22.1166	0.0904298	2	3	0.00353357	0.666667	ENSG00000225465,ENSG00000248918,ENSG00000250360,ENSG00000251573,ENSG00000282816,ENSG00000288035	ISL1,NEFH
GO Biological Process	GO:0061325	cell proliferation involved in outflow tract morphogenesis	26	3.73892e-07	0.00482957	0.000185753	22.6012	0.265473	6	0.000687754	0.015544	745	0.0593795	1	1	16.5875	0.0602865	1	2	0.00176678	0.5	ENSG00000237125,ENSG00000248174,ENSG00000250043,ENSG00000250957,ENSG00000251216,ENSG00000286039	HAND2
GO Biological Process	GO:0061308	cardiac neural crest cell development involved in heart development	27	4.55249e-07	0.00588045	0.000217794	12.1668	0.657529	8	0.00170344	0.0207254	85	0.00136231	1	0.207023	12.4406	0.241146	3	8	0.00530035	0.375	ENSG00000236536,ENSG00000237125,ENSG00000238097,ENSG00000248174,ENSG00000250043,ENSG00000250957,ENSG00000251216,ENSG00000286039	HAND2,HES1,TWIST1
GO Biological Process	GO:0003208	cardiac ventricle morphogenesis	28	4.79746e-07	0.00619688	0.000221317	3.84368	5.20335	20	0.0134802	0.0518135	43	0.000302668	1	0.0909201	4.14686	2.17031	9	72	0.0159011	0.125	ENSG00000197308,ENSG00000230461,ENSG00000232044,ENSG00000232638,ENSG00000237125,ENSG00000248174,ENSG00000248918,ENSG00000250043,ENSG00000250360,ENSG00000250957,ENSG00000251216,ENSG00000251573,ENSG00000254293,ENSG00000260455,ENSG00000269954,ENSG00000272168,ENSG00000274895,ENSG00000278012,ENSG00000286039,ENSG00000288035	CCM2L,GATA3,GATA4,HAND1,HAND2,ISL1,PROX1,SOX11,SOX4
GO Biological Process	GO:0060973	cell migration involved in heart development	29	1.12596e-06	0.014544	0.000501517	10.7645	0.743183	8	0.00192534	0.0207254	195	0.0062171	1	0.411827	7.65575	0.391862	3	13	0.00530035	0.230769	ENSG00000236536,ENSG00000237125,ENSG00000248174,ENSG00000250043,ENSG00000250957,ENSG00000251216,ENSG00000255410,ENSG00000286039	DCHS1,HAND2,TWIST1
GO Biological Process	GO:0043388	positive regulation of DNA binding	30	1.34816e-06	0.0174142	0.000580473	4.99579	2.80236	14	0.00726	0.0362694	338	0.0183694	1	0.702006	3.25244	1.53731	5	51	0.00883392	0.0980392	ENSG00000197308,ENSG00000232638,ENSG00000236536,ENSG00000237125,ENSG00000238097,ENSG00000248174,ENSG00000248918,ENSG00000250043,ENSG00000250360,ENSG00000250957,ENSG00000251216,ENSG00000251573,ENSG00000286039,ENSG00000288035	GATA3,HAND2,HES1,ISL1,TWIST1
GO Biological Process	GO:0014032	neural crest cell development	31	2.20996e-06	0.0285461	0.000920842	3.78555	4.75492	18	0.0123184	0.0466321	47	0.000371566	1	0.102117	4.49829	1.77845	8	59	0.0141343	0.135593	ENSG00000224903,ENSG00000232044,ENSG00000234944,ENSG00000236536,ENSG00000237125,ENSG00000238097,ENSG00000245870,ENSG00000248174,ENSG00000248918,ENSG00000249122,ENSG00000250043,ENSG00000250360,ENSG00000250467,ENSG00000250957,ENSG00000251216,ENSG00000251573,ENSG00000286039,ENSG00000288035	HAND2,HES1,ISL1,PHOX2B,RET,SHH,SOX11,TWIST1
GO Biological Process	GO:0048880	sensory system development	32	2.24411e-06	0.0289871	0.000905848	12.2891	0.569612	7	0.00147568	0.0181347	220	0.00853779	1	0.501285	13.27	0.150716	2	5	0.00353357	0.4	ENSG00000245870,ENSG00000248918,ENSG00000249122,ENSG00000250360,ENSG00000250467,ENSG00000251573,ENSG00000288035	ISL1,PHOX2B
GO Biological Process	GO:0014031	mesenchymal cell development	33	3.69478e-06	0.0477255	0.00144623	3.64556	4.93751	18	0.0127915	0.0466321	59	0.00058414	1	0.127887	4.21269	1.89902	8	63	0.0141343	0.126984	ENSG00000224903,ENSG00000232044,ENSG00000234944,ENSG00000236536,ENSG00000237125,ENSG00000238097,ENSG00000245870,ENSG00000248174,ENSG00000248918,ENSG00000249122,ENSG00000250043,ENSG00000250360,ENSG00000250467,ENSG00000250957,ENSG00000251216,ENSG00000251573,ENSG00000286039,ENSG00000288035	HAND2,HES1,ISL1,PHOX2B,RET,SHH,SOX11,TWIST1
GO Biological Process	GO:2000677	regulation of transcription regulatory region DNA binding	34	3.84258e-06	0.0496346	0.00145984	4.91158	2.6468	13	0.006857	0.0336788	52	0.000481071	1	0.1195	4.94094	1.41673	7	47	0.0123675	0.148936	ENSG00000197308,ENSG00000228113,ENSG00000232044,ENSG00000232638,ENSG00000236536,ENSG00000237125,ENSG00000248174,ENSG00000250043,ENSG00000250957,ENSG00000251216,ENSG00000254293,ENSG00000269416,ENSG00000286039	GATA3,HAND1,HAND2,SOX11,SRI,TWIST1,ZNF675
GO Biological Process	GO:1902742	apoptotic process involved in development	35	4.74914e-06	0.0613447	0.00175271	7.45514	1.20722	9	0.00312751	0.0233161	1431	0.141214	1	1	3.0159	0.663152	2	22	0.00353357	0.0909091	ENSG00000225156,ENSG00000236502,ENSG00000237125,ENSG00000248174,ENSG00000250043,ENSG00000250957,ENSG00000251216,ENSG00000259439,ENSG00000286039	HAND2,SIX3
GO Biological Process	GO:0003156	regulation of animal organ formation	36	8.2719e-06	0.106848	0.00296801	4.25392	3.29108	14	0.00852612	0.0362694	48	0.000404259	1	0.108788	6.0318	0.994728	6	33	0.0106007	0.181818	ENSG00000224903,ENSG00000237125,ENSG00000237356,ENSG00000238097,ENSG00000248174,ENSG00000248918,ENSG00000250043,ENSG00000250360,ENSG00000250957,ENSG00000251141,ENSG00000251216,ENSG00000251573,ENSG00000286039,ENSG00000288035	BMP4,FGF10,HAND2,HES1,ISL1,SHH
GO Biological Process	GO:0007512	adult heart development	37	8.43266e-06	0.108925	0.00294391	13.0881	0.458431	6	0.00118765	0.015544	2341	0.285925	1	1	3.0159	0.331576	1	11	0.00176678	0.0909091	ENSG00000237125,ENSG00000248174,ENSG00000250043,ENSG00000250957,ENSG00000251216,ENSG00000286039	HAND2
GO Biological Process	GO:0014033	neural crest cell differentiation	38	8.44204e-06	0.109046	0.00286963	3.42784	5.25112	18	0.0136039	0.0466321	70	0.000885651	1	0.163428	3.96118	2.0196	8	67	0.0141343	0.119403	ENSG00000224903,ENSG00000232044,ENSG00000234944,ENSG00000236536,ENSG00000237125,ENSG00000238097,ENSG00000245870,ENSG00000248174,ENSG00000248918,ENSG00000249122,ENSG00000250043,ENSG00000250360,ENSG00000250467,ENSG00000250957,ENSG00000251216,ENSG00000251573,ENSG00000286039,ENSG00000288035	HAND2,HES1,ISL1,PHOX2B,RET,SHH,SOX11,TWIST1
GO Biological Process	GO:2000756	regulation of peptidyl-lysine acetylation	39	1.0123e-05	0.130759	0.00335281	4.85425	2.47206	12	0.0064043	0.0310881	88	0.00140507	1	0.206242	4.14686	1.68802	7	56	0.0123675	0.125	ENSG00000197308,ENSG00000228624,ENSG00000232638,ENSG00000234215,ENSG00000236536,ENSG00000244300,ENSG00000248918,ENSG00000250360,ENSG00000251573,ENSG00000260455,ENSG00000272168,ENSG00000288035	AUTS2,GATA2,GATA3,HDAC2,ISL1,SOX4,TWIST1
GO Biological Process	GO:1901983	regulation of protein acetylation	40	1.17601e-05	0.151905	0.00379762	4.78052	2.51019	12	0.00650308	0.0310881	132	0.00279814	1	0.273815	3.6861	1.89902	7	63	0.0123675	0.111111	ENSG00000197308,ENSG00000228624,ENSG00000232638,ENSG00000234215,ENSG00000236536,ENSG00000244300,ENSG00000248918,ENSG00000250360,ENSG00000251573,ENSG00000260455,ENSG00000272168,ENSG00000288035	AUTS2,GATA2,GATA3,HDAC2,ISL1,SOX4,TWIST1
GO Biological Process	GO:0045668	negative regulation of osteoblast differentiation	41	1.51444e-05	0.195621	0.00477124	5.09743	2.15795	11	0.00559054	0.0284974	83	0.00133864	1	0.208328	4.85487	1.23587	6	41	0.0106007	0.146342	ENSG00000224825,ENSG00000229980,ENSG00000236536,ENSG00000237125,ENSG00000248174,ENSG00000250043,ENSG00000250957,ENSG00000251216,ENSG00000251393,ENSG00000271155,ENSG00000286039	HAND2,PTCH1,RIOX1,RORB,TOB1,TWIST1
GO Biological Process	GO:2000826	regulation of heart morphogenesis	42	1.57591e-05	0.203561	0.00484668	4.29275	3.02836	13	0.00784549	0.0336788	142	0.00330026	1	0.300208	4.87866	1.02487	5	34	0.00883392	0.147059	ENSG00000236536,ENSG00000237125,ENSG00000237356,ENSG00000238097,ENSG00000248174,ENSG00000248918,ENSG00000250043,ENSG00000250360,ENSG00000250957,ENSG00000251216,ENSG00000251573,ENSG00000286039,ENSG00000288035	BMP4,HAND2,HES1,ISL1,TWIST1
GO Biological Process	GO:0001967	suckling behavior	43	1.60435e-05	0.207234	0.00481939	9.05127	0.773372	7	0.00200356	0.0181347	727	0.0567976	1	1	5.10383	0.391862	2	13	0.00353357	0.153846	ENSG00000237125,ENSG00000248174,ENSG00000250043,ENSG00000250957,ENSG00000251216,ENSG00000273492,ENSG00000286039	APP,HAND2
GO Biological Process	GO:0051098	regulation of binding	44	1.65845e-05	0.214223	0.00486869	2.25097	14.6603	33	0.0379801	0.0854922	40	0.000267932	1	0.0865221	2.25081	10.2186	23	339	0.040636	0.0678466	ENSG00000178977,ENSG00000197308,ENSG00000228113,ENSG00000228624,ENSG00000229980,ENSG00000232044,ENSG00000232638,ENSG00000236536,ENSG00000237125,ENSG00000237356,ENSG00000237594,ENSG00000238097,ENSG00000243107,ENSG00000248174,ENSG00000248538,ENSG00000248918,ENSG00000250043,ENSG00000250360,ENSG00000250957,ENSG00000250986,ENSG00000251216,ENSG00000251573,ENSG00000253230,ENSG00000254293,ENSG00000259017…	ACE,APP,AURKB,BMP4,BTBD1,CCM2L,GATA3,HAND1,HAND2,HDAC2,HES1,HMBOX1,ISL1,KRIT1,LRPAP1,NFKBIA,SOX11,SPAG9,SRI,TIAM1,TNKS,TWIST1,ZNF675
GO Biological Process	GO:0007422	peripheral nervous system development	45	2.09373e-05	0.270446	0.00600992	3.68517	4.07036	15	0.010545	0.0388601	335	0.0176365	1	0.680032	2.88477	2.07988	6	69	0.0106007	0.0869565	ENSG00000225465,ENSG00000237125,ENSG00000237950,ENSG00000248174,ENSG00000248918,ENSG00000250043,ENSG00000250360,ENSG00000250957,ENSG00000251216,ENSG00000251573,ENSG00000282816,ENSG00000284052,ENSG00000285634,ENSG00000286039,ENSG00000288035	ARTN,HAND2,ISL1,NAB1,NEFH,NTRK2
GO Biological Process	GO:0021723	medullary reticular formation development	46	2.15795e-05	0.278742	0.00605961	58.3986	0.0513711	3	0.000133086	0.00777202	434	0.0301433	1	0.897144	33.1749	0.0301433	1	1	0.00176678	1	ENSG00000245870,ENSG00000249122,ENSG00000250467	PHOX2B
GO Biological Process	GO:0048894	efferent axon development in a lateral line nerve	46	2.15795e-05	0.278742	0.00605961	58.3986	0.0513711	3	0.000133086	0.00777202	434	0.0301433	1	0.897144	33.1749	0.0301433	1	1	0.00176678	1	ENSG00000245870,ENSG00000249122,ENSG00000250467	PHOX2B
GO Biological Process	GO:0061452	retrotrapezoid nucleus neuron differentiation	46	2.15795e-05	0.278742	0.00605961	58.3986	0.0513711	3	0.000133086	0.00777202	434	0.0301433	1	0.897144	33.1749	0.0301433	1	1	0.00176678	1	ENSG00000245870,ENSG00000249122,ENSG00000250467	PHOX2B
GO Biological Process	GO:0048925	lateral line system development	49	2.65426e-05	0.342851	0.00699696	54.4546	0.0550918	3	0.000142725	0.00777202	745	0.0593795	1	1	16.5875	0.0602865	1	2	0.00176678	0.5	ENSG00000245870,ENSG00000249122,ENSG00000250467	PHOX2B
GO Biological Process	GO:2000679	positive regulation of transcription regulatory region DNA binding	50	2.82233e-05	0.36456	0.00729121	5.93586	1.51621	9	0.003928	0.0233161	406	0.0274015	1	0.871787	4.52385	0.663152	3	22	0.00530035	0.136364	ENSG00000197308,ENSG00000232638,ENSG00000236536,ENSG00000237125,ENSG00000248174,ENSG00000250043,ENSG00000250957,ENSG00000251216,ENSG00000286039	GATA3,HAND2,TWIST1
GO Biological Process	GO:0048863	stem cell differentiation	51	3.34562e-05	0.432154	0.00847361	2.56631	9.35196	24	0.0242279	0.0621762	63	0.000700747	1	0.143675	2.99322	4.00905	12	133	0.0212014	0.0902256	ENSG00000224903,ENSG00000225156,ENSG00000227398,ENSG00000232044,ENSG00000234944,ENSG00000236502,ENSG00000236536,ENSG00000237125,ENSG00000238097,ENSG00000245870,ENSG00000248174,ENSG00000248918,ENSG00000249122,ENSG00000250043,ENSG00000250360,ENSG00000250467,ENSG00000250957,ENSG00000251216,ENSG00000251573,ENSG00000259439,ENSG00000265971,ENSG00000286039,ENSG00000286732,ENSG00000288035	ACE,HAND2,HES1,ISL1,MSI2,PHOX2B,RET,SETD2,SHH,SIX3,SOX11,TWIST1
GO Biological Process	GO:0010667	negative regulation of cardiac muscle cell apoptotic process	52	3.47262e-05	0.448558	0.00862611	10.1481	0.591244	6	0.00153172	0.015544	3010	0.423729	1	1	1.84305	0.542579	1	18	0.00176678	0.0555556	ENSG00000237125,ENSG00000248174,ENSG00000250043,ENSG00000250957,ENSG00000251216,ENSG00000286039	HAND2
GO Biological Process	GO:0003231	cardiac ventricle development	53	3.59521e-05	0.464394	0.00876215	2.68975	8.17918	22	0.0211896	0.0569948	68	0.000821842	1	0.156114	3.11901	3.52676	11	117	0.0194346	0.0940171	ENSG00000197308,ENSG00000230461,ENSG00000232044,ENSG00000232638,ENSG00000237125,ENSG00000237356,ENSG00000238097,ENSG00000248174,ENSG00000248918,ENSG00000250043,ENSG00000250360,ENSG00000250957,ENSG00000251216,ENSG00000251573,ENSG00000254293,ENSG00000260455,ENSG00000269954,ENSG00000272168,ENSG00000274895,ENSG00000278012,ENSG00000286039,ENSG00000288035	BMP4,CCM2L,GATA3,GATA4,HAND1,HAND2,HES1,ISL1,PROX1,SOX11,SOX4
GO Biological Process	GO:0060561	apoptotic process involved in morphogenesis	54	3.66702e-05	0.473668	0.00877164	10.0482	0.597124	6	0.00154695	0.015544	2845	0.387318	1	1	2.07343	0.482292	1	16	0.00176678	0.0625	ENSG00000237125,ENSG00000248174,ENSG00000250043,ENSG00000250957,ENSG00000251216,ENSG00000286039	HAND2
GO Biological Process	GO:0046427	positive regulation of JAK-STAT cascade	55	3.80835e-05	0.491925	0.00894408	4.23176	2.8357	12	0.00734637	0.0310881	89	0.00142558	1	0.206901	3.6861	2.17031	8	72	0.0141343	0.111111	ENSG00000228624,ENSG00000232973,ENSG00000238097,ENSG00000248727,ENSG00000248918,ENSG00000250360,ENSG00000251573,ENSG00000260455,ENSG00000272168,ENSG00000272234,ENSG00000273297,ENSG00000288035	AKR1B1,CYP1B1,GHR,HDAC2,HES1,IL6ST,ISL1,PRL
GO Biological Process	GO:0042423	catecholamine biosynthetic process	56	3.86094e-05	0.498717	0.00890567	6.57554	1.21663	8	0.00315189	0.0207254	1159	0.101038	1	1	3.6861	0.542579	2	18	0.00353357	0.111111	ENSG00000197308,ENSG00000232638,ENSG00000237125,ENSG00000248174,ENSG00000250043,ENSG00000250957,ENSG00000251216,ENSG00000286039	GATA3,HAND2
GO Biological Process	GO:0010665	regulation of cardiac muscle cell apoptotic process	57	3.98406e-05	0.514621	0.00902844	7.83307	0.893648	7	0.00231515	0.0181347	1897	0.20615	1	1	2.36964	0.844011	2	28	0.00353357	0.0714286	ENSG00000237125,ENSG00000248174,ENSG00000250043,ENSG00000250957,ENSG00000251216,ENSG00000272189,ENSG00000286039	HAND2,MAP3K5
GO Biological Process	GO:0060536	cartilage morphogenesis	58	4.21047e-05	0.543866	0.00937701	7.76396	0.901602	7	0.00233576	0.0181347	677	0.049016	1	0.935213	5.52915	0.361719	2	12	0.00353357	0.166667	ENSG00000237125,ENSG00000248174,ENSG00000250043,ENSG00000250957,ENSG00000251216,ENSG00000254293,ENSG00000286039	HAND1,HAND2
GO Biological Process	GO:0060982	coronary artery morphogenesis	59	4.29352e-05	0.554594	0.00939989	9.76378	0.614516	6	0.00159201	0.015544	2104	0.240824	1	1	3.6861	0.271289	1	9	0.00176678	0.111111	ENSG00000237125,ENSG00000248174,ENSG00000250043,ENSG00000250957,ENSG00000251216,ENSG00000286039	HAND2
GO Biological Process	GO:0090074	negative regulation of protein homodimerization activity	60	4.32621e-05	0.558817	0.00931362	13.3999	0.373136	5	0.000966673	0.0129534	220	0.00853779	1	0.501285	13.27	0.150716	2	5	0.00353357	0.4	ENSG00000229980,ENSG00000248918,ENSG00000250360,ENSG00000251573,ENSG00000288035	ISL1,SPAG9
GO Biological Process	GO:0010463	mesenchymal cell proliferation	61	4.3276e-05	0.558995	0.00916386	4.99787	2.00085	10	0.00518356	0.0259067	22	0.000111974	1	0.0657441	9.75733	0.512435	5	17	0.00883392	0.294118	ENSG00000224903,ENSG00000225156,ENSG00000237125,ENSG00000237356,ENSG00000248174,ENSG00000250043,ENSG00000250957,ENSG00000251216,ENSG00000255410,ENSG00000286039	BMP4,DCHS1,HAND2,SHH,SIX2
GO Biological Process	GO:0048538	thymus development	62	5.00329e-05	0.646274	0.0104238	4.11138	2.91872	12	0.00756146	0.0310881	107	0.00219085	1	0.264479	4.42332	1.35645	6	45	0.0106007	0.133333	ENSG00000178977,ENSG00000197308,ENSG00000224903,ENSG00000232638,ENSG00000237125,ENSG00000238097,ENSG00000248174,ENSG00000250043,ENSG00000250957,ENSG00000251141,ENSG00000251216,ENSG00000286039	CTC1,FGF10,GATA3,HAND2,HES1,SHH
GO Biological Process	GO:0060977	coronary vasculature morphogenesis	63	5.46865e-05	0.706385	0.0112125	7.44426	0.940322	7	0.00243607	0.0181347	919	0.0735153	1	1	4.42332	0.452149	2	15	0.00353357	0.133333	ENSG00000227398,ENSG00000237125,ENSG00000248174,ENSG00000250043,ENSG00000250957,ENSG00000251216,ENSG00000286039	HAND2,SETD2
GO Biological Process	GO:0003209	cardiac atrium morphogenesis	64	5.52504e-05	0.713669	0.0111511	4.8516	2.06118	10	0.00533984	0.0259067	104	0.00217031	1	0.269557	5.35079	0.934441	5	31	0.00883392	0.16129	ENSG00000230461,ENSG00000248918,ENSG00000250360,ENSG00000251573,ENSG00000260455,ENSG00000269954,ENSG00000272168,ENSG00000274895,ENSG00000278012,ENSG00000288035	CCM2L,GATA4,ISL1,PROX1,SOX4
GO Biological Process	GO:1904947	folic acid import into mitochondrion	65	5.69849e-05	0.736074	0.0113242	186.435	0.0107276	2	2.77917e-05	0.00518135	434	0.0301433	1	0.897144	33.1749	0.0301433	1	1	0.00176678	1	ENSG00000253477,ENSG00000271830	SLC25A32
GO Biological Process	GO:0003206	cardiac chamber morphogenesis	66	6.05475e-05	0.782092	0.0118499	2.5947	8.47882	22	0.0219658	0.0569948	76	0.00101416	1	0.172367	3.04103	3.61719	11	120	0.0194346	0.0916667	ENSG00000197308,ENSG00000230461,ENSG00000232044,ENSG00000232638,ENSG00000237125,ENSG00000237356,ENSG00000238097,ENSG00000248174,ENSG00000248918,ENSG00000250043,ENSG00000250360,ENSG00000250957,ENSG00000251216,ENSG00000251573,ENSG00000254293,ENSG00000260455,ENSG00000269954,ENSG00000272168,ENSG00000274895,ENSG00000278012,ENSG00000286039,ENSG00000288035	BMP4,CCM2L,GATA3,GATA4,HAND1,HAND2,HES1,ISL1,PROX1,SOX11,SOX4
GO Biological Process	GO:2000758	positive regulation of peptidyl-lysine acetylation	67	6.96812e-05	0.900072	0.0134339	5.27051	1.70761	9	0.00442387	0.0233161	250	0.010667	1	0.551144	4.57585	0.874155	4	29	0.00706714	0.137931	ENSG00000197308,ENSG00000232638,ENSG00000234215,ENSG00000248918,ENSG00000250360,ENSG00000251573,ENSG00000260455,ENSG00000272168,ENSG00000288035	AUTS2,GATA3,ISL1,SOX4
GO Biological Process	GO:0060840	artery development	68	7.14295e-05	0.922655	0.0135685	3.14881	5.08129	16	0.013164	0.0414508	102	0.00202267	1	0.256146	3.4921	2.29089	8	76	0.0141343	0.105263	ENSG00000224903,ENSG00000229589,ENSG00000230461,ENSG00000237125,ENSG00000237356,ENSG00000238097,ENSG00000241158,ENSG00000241684,ENSG00000248174,ENSG00000250043,ENSG00000250957,ENSG00000251216,ENSG00000260455,ENSG00000272168,ENSG00000274895,ENSG00000286039	ACVR2B,ADAMTS9,BMP4,HAND2,HES1,PROX1,SHH,SOX4
GO Biological Process	GO:1901985	positive regulation of protein acetylation	69	7.63842e-05	0.986655	0.0142994	5.20644	1.72863	9	0.00447831	0.0233161	321	0.0167253	1	0.673023	4.0212	0.994728	4	33	0.00706714	0.121212	ENSG00000197308,ENSG00000232638,ENSG00000234215,ENSG00000248918,ENSG00000250360,ENSG00000251573,ENSG00000260455,ENSG00000272168,ENSG00000288035	AUTS2,GATA3,ISL1,SOX4
GO Biological Process	GO:0010662	regulation of striated muscle cell apoptotic process	70	8.02751e-05	1	0.014813	6.99572	1.00061	7	0.00259226	0.0181347	2047	0.228481	1	1	2.21166	0.904298	2	30	0.00353357	0.0666667	ENSG00000237125,ENSG00000248174,ENSG00000250043,ENSG00000250957,ENSG00000251216,ENSG00000272189,ENSG00000286039	HAND2,MAP3K5
GO Biological Process	GO:0048484	enteric nervous system development	71	8.6777e-05	1	0.0157873	8.58166	0.699166	6	0.00181131	0.015544	152	0.00375151	1	0.318804	9.0477	0.331576	3	11	0.00530035	0.272727	ENSG00000234944,ENSG00000245870,ENSG00000249122,ENSG00000250467,ENSG00000258748,ENSG00000258913	KIF26A,PHOX2B,RET
GO Biological Process	GO:0002320	lymphoid progenitor cell differentiation	72	9.01115e-05	1	0.0161663	6.86532	1.01962	7	0.0026415	0.0181347	6	9.71694e-06	0.125514	0.020919	15.0795	0.331576	5	11	0.00883392	0.454545	ENSG00000197308,ENSG00000224903,ENSG00000232638,ENSG00000237356,ENSG00000260455,ENSG00000272168,ENSG00000274718	BMP4,GATA3,LIG4,SHH,SOX4
GO Biological Process	GO:0097402	neuroblast migration	73	9.32151e-05	1	0.016494	35.5669	0.0843481	3	0.000218518	0.00777202	434	0.0301433	1	0.897144	33.1749	0.0301433	1	1	0.00176678	1	ENSG00000225156,ENSG00000236502,ENSG00000259439	SIX3
GO Biological Process	GO:0060037	pharyngeal system development	74	0.000111316	1	0.0194306	4.95024	1.8181	9	0.00471009	0.0233161	67	0.00078753	1	0.151829	6.63498	0.753582	5	25	0.00883392	0.2	ENSG00000197308,ENSG00000232638,ENSG00000237356,ENSG00000238097,ENSG00000248918,ENSG00000250360,ENSG00000251573,ENSG00000271155,ENSG00000288035	BMP4,GATA3,HES1,ISL1,PTCH1
GO Biological Process	GO:0048844	artery morphogenesis	75	0.000111486	1	0.0192009	3.33446	4.19858	14	0.0108772	0.0362694	214	0.00784213	1	0.473349	3.43189	1.74831	6	58	0.0106007	0.103448	ENSG00000230461,ENSG00000237125,ENSG00000237356,ENSG00000238097,ENSG00000241158,ENSG00000241684,ENSG00000248174,ENSG00000250043,ENSG00000250957,ENSG00000251216,ENSG00000260455,ENSG00000272168,ENSG00000274895,ENSG00000286039	ADAMTS9,BMP4,HAND2,HES1,PROX1,SOX4
GO Biological Process	GO:0021545	cranial nerve development	76	0.000122759	1	0.0208642	3.73289	3.21467	12	0.00832815	0.0310881	60	0.000623842	1	0.134303	4.73927	1.47702	7	49	0.0123675	0.142857	ENSG00000224189,ENSG00000238097,ENSG00000245870,ENSG00000248918,ENSG00000249122,ENSG00000250360,ENSG00000250467,ENSG00000251573,ENSG00000255672,ENSG00000259834,ENSG00000286391,ENSG00000288035	CHRNB2,HES1,HOXD3,ISL1,KCNA2,PHOX2A,PHOX2B
GO Biological Process	GO:0003230	cardiac atrium development	77	0.000125753	1	0.0210955	4.38343	2.28132	10	0.00591015	0.0259067	154	0.00375648	1	0.315081	4.73927	1.05501	5	35	0.00883392	0.142857	ENSG00000230461,ENSG00000248918,ENSG00000250360,ENSG00000251573,ENSG00000260455,ENSG00000269954,ENSG00000272168,ENSG00000274895,ENSG00000278012,ENSG00000288035	CCM2L,GATA4,ISL1,PROX1,SOX4
GO Biological Process	GO:0051099	positive regulation of binding	78	0.000128247	1	0.0212381	2.59739	7.70003	20	0.0199483	0.0518135	267	0.0120362	1	0.582292	2.19834	5.00378	11	166	0.0194346	0.0662651	ENSG00000197308,ENSG00000232638,ENSG00000236536,ENSG00000237125,ENSG00000237356,ENSG00000237594,ENSG00000238097,ENSG00000243107,ENSG00000248174,ENSG00000248918,ENSG00000250043,ENSG00000250360,ENSG00000250957,ENSG00000251216,ENSG00000251573,ENSG00000259366,ENSG00000265971,ENSG00000273492,ENSG00000286039,ENSG00000288035	ACE,APP,BMP4,GATA3,HAND2,HES1,HMBOX1,ISL1,KRIT1,TIAM1,TWIST1
GO Biological Process	GO:0009946	proximal/distal axis specification	79	0.00013367	1	0.0218559	15.9335	0.251043	4	0.000650371	0.0103627	114	0.00266668	1	0.302154	22.1166	0.0904298	2	3	0.00353357	0.666667	ENSG00000225156,ENSG00000236502,ENSG00000251141,ENSG00000259439	FGF10,SIX3
GO Biological Process	GO:0010664	negative regulation of striated muscle cell apoptotic process	80	0.000136149	1	0.021983	7.89394	0.760077	6	0.00196911	0.015544	3225	0.474336	1	1	1.57976	0.633008	1	21	0.00176678	0.0476191	ENSG00000237125,ENSG00000248174,ENSG00000250043,ENSG00000250957,ENSG00000251216,ENSG00000286039	HAND2
GO Biological Process	GO:0060413	atrial septum morphogenesis	81	0.000136196	1	0.021719	6.41625	1.09098	7	0.00282637	0.0181347	257	0.0113835	1	0.572144	6.2203	0.482292	3	16	0.00530035	0.1875	ENSG00000248918,ENSG00000250360,ENSG00000251573,ENSG00000260455,ENSG00000269954,ENSG00000272168,ENSG00000288035	GATA4,ISL1,SOX4
GO Biological Process	GO:0003143	embryonic heart tube morphogenesis	82	0.000146469	1	0.0230725	3.94292	2.78981	11	0.00722749	0.0284974	251	0.0107733	1	0.55442	3.21048	1.86888	6	62	0.0106007	0.0967742	ENSG00000224903,ENSG00000237125,ENSG00000238097,ENSG00000248174,ENSG00000250043,ENSG00000250957,ENSG00000251216,ENSG00000254293,ENSG00000256139,ENSG00000269954,ENSG00000286039	FOXN4,GATA4,HAND1,HAND2,HES1,SHH
GO Biological Process	GO:0021533	cell differentiation in hindbrain	83	0.000154627	1	0.0240641	5.36848	1.49018	8	0.00386057	0.0207254	93	0.00178481	1	0.247896	7.3722	0.542579	4	18	0.00706714	0.222222	ENSG00000230303,ENSG00000230461,ENSG00000244300,ENSG00000245870,ENSG00000249122,ENSG00000250467,ENSG00000274895,ENSG00000285634	AGTPBP1,GATA2,PHOX2B,PROX1
GO Biological Process	GO:0046655	folic acid metabolic process	84	0.000190575	1	0.0293054	9.73593	0.513562	5	0.00133047	0.0129534	93	0.00178481	1	0.247896	7.3722	0.542579	4	18	0.00706714	0.222222	ENSG00000233922,ENSG00000247516,ENSG00000250012,ENSG00000253477,ENSG00000271830	ALDH1L1,MTRR,SLC19A1,SLC25A32
GO Biological Process	GO:0002244	hematopoietic progenitor cell differentiation	85	0.00019269	1	0.0292821	3.55232	3.37808	12	0.0087515	0.0310881	26	0.000127175	1	0.0631818	4.19936	2.38132	10	79	0.0176678	0.126582	ENSG00000197308,ENSG00000204241,ENSG00000224903,ENSG00000232638,ENSG00000237356,ENSG00000258422,ENSG00000259820,ENSG00000260455,ENSG00000265971,ENSG00000272168,ENSG00000274698,ENSG00000274718	ACE,BMP4,GATA3,JAM3,LIG4,SHH,SLC8A3,SMPD3,SOX4,ZFAT
GO Biological Process	GO:0031056	regulation of histone modification	86	0.000197639	1	0.029685	3.00316	4.99474	15	0.0129397	0.0388601	98	0.00194111	1	0.255851	2.80711	3.91862	11	130	0.0194346	0.0846154	ENSG00000130600,ENSG00000197308,ENSG00000223486,ENSG00000225489,ENSG00000232638,ENSG00000234215,ENSG00000236536,ENSG00000238197,ENSG00000244300,ENSG00000245598,ENSG00000248918,ENSG00000250360,ENSG00000251573,ENSG00000260400,ENSG00000288035	AUTS2,BCOR,GATA2,GATA3,IGF2,ISL1,KDM4C,PAXBP1,PRKD2,TET1,TWIST1
GO Biological Process	GO:2000027	regulation of organ morphogenesis	87	0.000200508	1	0.0297696	2.11679	13.2276	28	0.0342683	0.0725389	58	0.000579392	1	0.129035	2.39819	7.50567	18	249	0.0318021	0.0722892	ENSG00000197308,ENSG00000223486,ENSG00000223949,ENSG00000224903,ENSG00000225156,ENSG00000231864,ENSG00000232638,ENSG00000235903,ENSG00000236423,ENSG00000236536,ENSG00000237125,ENSG00000237356,ENSG00000237594,ENSG00000238097,ENSG00000241158,ENSG00000248174,ENSG00000248918,ENSG00000250043,ENSG00000250360,ENSG00000250957,ENSG00000251141,ENSG00000251216,ENSG00000251393,ENSG00000251573,ENSG00000258944…	AJAP1,BCOR,BMP4,CPB2,FGF10,GATA3,HAND2,HES1,ISL1,NUMB,PRICKLE2,PSMD7,ROR1,SAPCD2,SHH,SIX2,TIAM1,TWIST1
GO Biological Process	GO:0021517	ventral spinal cord development	88	0.000205469	1	0.0301596	3.52709	3.40224	12	0.00881408	0.0310881	14	4.41273e-05	0.569992	0.0407137	6.0318	1.3263	8	44	0.0141343	0.181818	ENSG00000224903,ENSG00000236404,ENSG00000244300,ENSG00000248918,ENSG00000250360,ENSG00000251573,ENSG00000255672,ENSG00000256139,ENSG00000260455,ENSG00000271155,ENSG00000272168,ENSG00000288035	FOXN4,GATA2,ISL1,PHOX2A,PTCH1,SHH,SOX4,VLDLR
GO Biological Process	GO:0033693	neurofilament bundle assembly	89	0.000212824	1	0.0308882	26.828	0.111824	3	0.000289698	0.00777202	114	0.00266668	1	0.302154	22.1166	0.0904298	2	3	0.00353357	0.666667	ENSG00000225465,ENSG00000272163,ENSG00000282816	NEFH,NEFM
GO Biological Process	GO:2000977	regulation of forebrain neuron differentiation	90	0.000220422	1	0.0316354	13.9633	0.286466	4	0.000742139	0.0103627	21	0.000106541	1	0.0655327	24.8812	0.120573	3	4	0.00530035	0.75	ENSG00000230461,ENSG00000238097,ENSG00000244300,ENSG00000274895	GATA2,HES1,PROX1
GO Biological Process	GO:0060235	lens induction in camera-type eye	91	0.000227344	1	0.0322704	13.8493	0.288822	4	0.000748244	0.0103627	175	0.00522682	1	0.385799	16.5875	0.120573	2	4	0.00353357	0.5	ENSG00000225156,ENSG00000236502,ENSG00000237356,ENSG00000259439	BMP4,SIX3
GO Biological Process	GO:0071657	positive regulation of granulocyte colony-stimulating factor production	92	0.000230331	1	0.032339	13.8015	0.289823	4	0.000750838	0.0103627	745	0.0593795	1	1	16.5875	0.0602865	1	2	0.00176678	0.5	ENSG00000248918,ENSG00000250360,ENSG00000251573,ENSG00000288035	ISL1
GO Biological Process	GO:0001667	ameboidal-type cell migration	93	0.000230898	1	0.0320699	2.48179	8.05871	20	0.0208775	0.0518135	431	0.0293625	1	0.87999	2.08793	4.31049	9	143	0.0159011	0.0629371	ENSG00000224903,ENSG00000232973,ENSG00000234944,ENSG00000236536,ENSG00000237125,ENSG00000245870,ENSG00000248174,ENSG00000248918,ENSG00000249122,ENSG00000250043,ENSG00000250360,ENSG00000250467,ENSG00000250957,ENSG00000251141,ENSG00000251216,ENSG00000251573,ENSG00000281128,ENSG00000286039,ENSG00000287063,ENSG00000288035	CYP1B1,FGF10,HAND2,ISL1,PHOX2B,PRSS3,RET,SHH,TWIST1
GO Biological Process	GO:0046189	phenol-containing compound biosynthetic process	94	0.000234956	1	0.0322865	4.47141	2.01279	9	0.00521448	0.0233161	910	0.0709022	1	1	3.11015	0.964584	3	32	0.00530035	0.09375	ENSG00000197308,ENSG00000232638,ENSG00000237125,ENSG00000248174,ENSG00000250043,ENSG00000250957,ENSG00000251216,ENSG00000286039,ENSG00000287853	ASIP,GATA3,HAND2
GO Biological Process	GO:0042475	odontogenesis of dentin-containing tooth	95	0.000235481	1	0.032018	3.09715	4.52029	14	0.0117106	0.0362694	50	0.000455497	1	0.117673	3.92861	2.29089	9	76	0.0159011	0.118421	ENSG00000224903,ENSG00000224934,ENSG00000228624,ENSG00000229589,ENSG00000237125,ENSG00000237356,ENSG00000245248,ENSG00000248174,ENSG00000250043,ENSG00000250957,ENSG00000251141,ENSG00000251216,ENSG00000254293,ENSG00000286039	ACVR2B,BMP4,FGF10,HAND1,HAND2,HDAC2,NECTIN1,NKX2-3,SHH
GO Biological Process	GO:0060913	cardiac cell fate determination	96	0.000254925	1	0.0343007	13.435	0.297729	4	0.000771319	0.0103627	999	0.0877359	1	1	11.0583	0.0904298	1	3	0.00176678	0.333333	ENSG00000248918,ENSG00000250360,ENSG00000251573,ENSG00000288035	ISL1
GO Biological Process	GO:0071655	regulation of granulocyte colony-stimulating factor production	97	0.000262868	1	0.0350049	13.326	0.300165	4	0.00077763	0.0103627	999	0.0877359	1	1	11.0583	0.0904298	1	3	0.00176678	0.333333	ENSG00000248918,ENSG00000250360,ENSG00000251573,ENSG00000288035	ISL1
GO Biological Process	GO:0042476	odontogenesis	98	0.000264267	1	0.034832	2.69743	6.30229	17	0.0163272	0.0440415	20	0.000100448	1	0.064874	3.6861	3.25547	12	108	0.0212014	0.111111	ENSG00000165511,ENSG00000223486,ENSG00000224903,ENSG00000224934,ENSG00000228624,ENSG00000229589,ENSG00000236536,ENSG00000237125,ENSG00000237356,ENSG00000245248,ENSG00000248174,ENSG00000250043,ENSG00000250957,ENSG00000251141,ENSG00000251216,ENSG00000254293,ENSG00000286039	ACVR2B,BCOR,BMP4,FGF10,HAND1,HAND2,HDAC2,NECTIN1,NKX2-3,SHH,TWIST1,ZNF22
GO Biological Process	GO:0001709	cell fate determination	99	0.000271472	1	0.0354202	3.41906	3.50974	12	0.00909258	0.0310881	31	0.000171081	1	0.0712854	5.80561	1.20573	7	40	0.0123675	0.175	ENSG00000197308,ENSG00000230461,ENSG00000232638,ENSG00000237356,ENSG00000238097,ENSG00000244300,ENSG00000248918,ENSG00000250360,ENSG00000251573,ENSG00000271155,ENSG00000274895,ENSG00000288035	BMP4,GATA2,GATA3,HES1,ISL1,PROX1,PTCH1
GO Biological Process	GO:0046425	regulation of JAK-STAT cascade	100	0.000272708	1	0.0352257	2.68997	6.31976	17	0.0163725	0.0440415	190	0.00554156	1	0.376738	2.44916	4.49135	11	149	0.0194346	0.0738255	ENSG00000228624,ENSG00000228709,ENSG00000232973,ENSG00000234944,ENSG00000235890,ENSG00000238097,ENSG00000248727,ENSG00000248918,ENSG00000250360,ENSG00000251573,ENSG00000260455,ENSG00000272168,ENSG00000272234,ENSG00000273297,ENSG00000275902,ENSG00000277352,ENSG00000288035	AKR1B1,CYP1B1,GHR,HDAC2,HES1,HGS,IL6ST,ISL1,LRRC3,PRL,RET
GO Biological Process	GO:0021983	pituitary gland development	101	0.000279699	1	0.0357711	3.40761	3.52153	12	0.00912313	0.0310881	42	0.000273489	1	0.084111	5.40057	1.29616	7	43	0.0123675	0.162791	ENSG00000203930,ENSG00000225156,ENSG00000236502,ENSG00000237356,ENSG00000238097,ENSG00000244300,ENSG00000248918,ENSG00000250360,ENSG00000251141,ENSG00000251573,ENSG00000259439,ENSG00000288035	BMP4,FGF10,GATA2,HES1,ISL1,SIX3,SOX3
GO Biological Process	GO:0001947	heart looping	102	0.000283687	1	0.0359254	3.95473	2.52862	10	0.00655082	0.0259067	415	0.028309	1	0.881126	2.91008	1.71817	5	57	0.00883392	0.0877193	ENSG00000224903,ENSG00000237125,ENSG00000248174,ENSG00000250043,ENSG00000250957,ENSG00000251216,ENSG00000254293,ENSG00000256139,ENSG00000269954,ENSG00000286039	FOXN4,GATA4,HAND1,HAND2,SHH
GO Biological Process	GO:0032730	positive regulation of interleukin-1 alpha production	103	0.000285991	1	0.0358654	13.0307	0.306968	4	0.000795253	0.0103627	1603	0.167787	1	1	5.52915	0.18086	1	6	0.00176678	0.166667	ENSG00000248918,ENSG00000250360,ENSG00000251573,ENSG00000288035	ISL1
GO Biological Process	GO:0043433	negative regulation of sequence-specific DNA binding transcription factor activity	104	0.0003169	1	0.0393596	2.75472	5.80821	16	0.0150472	0.0414508	242	0.00950074	1	0.507112	2.38668	4.18991	10	139	0.0176678	0.0719425	ENSG00000228624,ENSG00000228971,ENSG00000230461,ENSG00000232973,ENSG00000236536,ENSG00000237125,ENSG00000248174,ENSG00000250043,ENSG00000250957,ENSG00000251216,ENSG00000254293,ENSG00000259017,ENSG00000269416,ENSG00000271155,ENSG00000274895,ENSG00000286039	CYP1B1,HAND1,HAND2,HDAC2,NFKBIA,PROX1,PTCH1,RWDD3,TWIST1,ZNF675
GO Biological Process	GO:0030279	negative regulation of ossification	105	0.000336957	1	0.0414521	3.33678	3.59629	12	0.0093168	0.0310881	174	0.00506433	1	0.375954	3.31749	2.11003	7	70	0.0123675	0.1	ENSG00000223486,ENSG00000224825,ENSG00000229980,ENSG00000236536,ENSG00000237125,ENSG00000248174,ENSG00000250043,ENSG00000250957,ENSG00000251216,ENSG00000251393,ENSG00000271155,ENSG00000286039	BCOR,HAND2,PTCH1,RIOX1,RORB,TOB1,TWIST1
GO Biological Process	GO:0015884	folic acid transport	106	0.000359348	1	0.0437896	22.4076	0.133883	3	0.000346848	0.00777202	374	0.0225121	1	0.77751	8.29373	0.241146	2	8	0.00353357	0.25	ENSG00000233922,ENSG00000253477,ENSG00000271830	SLC19A1,SLC25A32
GO Biological Process	GO:0035051	cardiocyte differentiation	107	0.00037093	1	0.0447785	2.61755	6.49463	17	0.0168255	0.0440415	256	0.0113183	1	0.571085	2.62772	3.04447	8	101	0.0141343	0.0792079	ENSG00000230461,ENSG00000236536,ENSG00000237125,ENSG00000237356,ENSG00000238097,ENSG00000248174,ENSG00000248918,ENSG00000250043,ENSG00000250360,ENSG00000250957,ENSG00000251216,ENSG00000251573,ENSG00000269068,ENSG00000269954,ENSG00000274895,ENSG00000286039,ENSG00000288035	BMP4,GATA4,HAND2,HES1,ISL1,OBSL1,PROX1,TWIST1
GO Biological Process	GO:0031103	axon regeneration	108	0.000385514	1	0.0461081	6.48674	0.924964	6	0.00239628	0.015544	340	0.0184256	1	0.700012	5.23814	0.572722	3	19	0.00530035	0.157895	ENSG00000204241,ENSG00000224957,ENSG00000248918,ENSG00000250360,ENSG00000251573,ENSG00000288035	CHL1,ISL1,JAM3
GO Biological Process	GO:0035065	regulation of histone acetylation	109	0.000386047	1	0.0457484	4.17338	2.15653	9	0.00558686	0.0233161	347	0.0198356	1	0.738375	3.18989	1.56745	5	52	0.00883392	0.0961538	ENSG00000197308,ENSG00000232638,ENSG00000234215,ENSG00000236536,ENSG00000244300,ENSG00000248918,ENSG00000250360,ENSG00000251573,ENSG00000288035	AUTS2,GATA2,GATA3,ISL1,TWIST1
GO Biological Process	GO:0021550	medulla oblongata development	110	0.000392735	1	0.0461178	21.7314	0.138049	3	0.000357641	0.00777202	745	0.0593795	1	1	16.5875	0.0602865	1	2	0.00176678	0.5	ENSG00000245870,ENSG00000249122,ENSG00000250467	PHOX2B
GO Biological Process	GO:0003283	atrial septum development	111	0.00040932	1	0.0476323	5.33894	1.31112	7	0.00339669	0.0181347	357	0.0212018	1	0.767125	4.97624	0.602865	3	20	0.00530035	0.15	ENSG00000248918,ENSG00000250360,ENSG00000251573,ENSG00000260455,ENSG00000269954,ENSG00000272168,ENSG00000288035	GATA4,ISL1,SOX4
GO Biological Process	GO:0010575	positive regulation of vascular endothelial growth factor production	112	0.000411296	1	0.0474349	5.33458	1.31219	7	0.00339946	0.0181347	218	0.00826365	1	0.48964	4.9148	0.813868	4	27	0.00706714	0.148148	ENSG00000232973,ENSG00000248727,ENSG00000248918,ENSG00000250360,ENSG00000251573,ENSG00000269954,ENSG00000288035	CYP1B1,GATA4,IL6ST,ISL1
GO Biological Process	GO:0061371	determination of heart left/right asymmetry	113	0.000434034	1	0.0496144	3.74323	2.67149	10	0.00692096	0.0259067	600	0.038779	1	0.834848	2.6754	1.86888	5	62	0.00883392	0.0806452	ENSG00000224903,ENSG00000237125,ENSG00000248174,ENSG00000250043,ENSG00000250957,ENSG00000251216,ENSG00000254293,ENSG00000256139,ENSG00000269954,ENSG00000286039	FOXN4,GATA4,HAND1,HAND2,SHH
GO Biological Process	GO:0002089	lens morphogenesis in camera-type eye	114	0.000456428	1	0.0517165	4.55797	1.75517	8	0.00454706	0.0207254	39	0.000260291	1	0.0862098	8.29373	0.602865	5	20	0.00883392	0.25	ENSG00000225156,ENSG00000230461,ENSG00000232044,ENSG00000236502,ENSG00000237356,ENSG00000245248,ENSG00000259439,ENSG00000274895	BMP4,NECTIN1,PROX1,SIX3,SOX11
GO Biological Process	GO:0043586	tongue development	115	0.000524173	1	0.0588761	5.11864	1.36755	7	0.00354288	0.0181347	1385	0.130867	1	1	3.15951	0.633008	2	21	0.00353357	0.0952381	ENSG00000228624,ENSG00000237125,ENSG00000248174,ENSG00000250043,ENSG00000250957,ENSG00000251216,ENSG00000286039	HAND2,HDAC2
GO Biological Process	GO:1900745	positive regulation of p38MAPK cascade	116	0.000539074	1	0.0600278	5.09415	1.37413	7	0.00355991	0.0181347	1346	0.120708	1	1	3.31749	0.602865	2	20	0.00353357	0.1	ENSG00000237125,ENSG00000248174,ENSG00000250043,ENSG00000250957,ENSG00000251216,ENSG00000272189,ENSG00000286039	HAND2,MAP3K5
GO Biological Process	GO:0035350	FAD transmembrane transport	117	0.00054331	1	0.0599823	59.9278	0.0333735	2	8.64598e-05	0.00518135	745	0.0593795	1	1	16.5875	0.0602865	1	2	0.00176678	0.5	ENSG00000253477,ENSG00000271830	SLC25A32
GO Biological Process	GO:0032650	regulation of interleukin-1 alpha production	118	0.000544397	1	0.0595931	10.9691	0.364662	4	0.000944719	0.0103627	1772	0.19288	1	1	4.73927	0.211003	1	7	0.00176678	0.142857	ENSG00000248918,ENSG00000250360,ENSG00000251573,ENSG00000288035	ISL1
GO Biological Process	GO:0003404	optic vesicle morphogenesis	119	0.000606294	1	0.065811	18.6996	0.160431	3	0.000415625	0.00777202	745	0.0593795	1	1	16.5875	0.0602865	1	2	0.00176678	0.5	ENSG00000225156,ENSG00000236502,ENSG00000259439	SIX3
GO Biological Process	GO:0021515	cell differentiation in spinal cord	120	0.000633944	1	0.0682388	3.30679	3.32649	11	0.00861786	0.0284974	71	0.000898912	1	0.163539	4.46585	1.56745	7	52	0.0123675	0.134615	ENSG00000224903,ENSG00000244300,ENSG00000248918,ENSG00000250360,ENSG00000251573,ENSG00000255672,ENSG00000256139,ENSG00000260455,ENSG00000271155,ENSG00000272168,ENSG00000288035	FOXN4,GATA2,ISL1,PHOX2A,PTCH1,SHH,SOX4
GO Biological Process	GO:0021510	spinal cord development	121	0.000643872	1	0.0687346	2.57723	6.20821	16	0.0160834	0.0414508	32	0.000177213	1	0.0715332	3.72371	2.95404	11	98	0.0194346	0.112245	ENSG00000224903,ENSG00000225377,ENSG00000230461,ENSG00000232044,ENSG00000236404,ENSG00000244300,ENSG00000248918,ENSG00000250360,ENSG00000251573,ENSG00000255672,ENSG00000256139,ENSG00000260455,ENSG00000271155,ENSG00000272168,ENSG00000274895,ENSG00000288035	FOXN4,GATA2,ISL1,PHOX2A,PROX1,PTCH1,SHH,SOX11,SOX12,SOX4,VLDLR
GO Biological Process	GO:0031102	neuron projection regeneration	122	0.000670441	1	0.0709843	5.83071	1.02903	6	0.00266589	0.015544	660	0.0466265	1	0.912536	3.6861	0.813868	3	27	0.00530035	0.111111	ENSG00000204241,ENSG00000224957,ENSG00000248918,ENSG00000250360,ENSG00000251573,ENSG00000288035	CHL1,ISL1,JAM3
GO Biological Process	GO:0035050	embryonic heart tube development	123	0.000676628	1	0.0710569	3.28023	3.35343	11	0.00868764	0.0284974	362	0.0213314	1	0.761153	2.76458	2.17031	6	72	0.0106007	0.0833333	ENSG00000224903,ENSG00000237125,ENSG00000238097,ENSG00000248174,ENSG00000250043,ENSG00000250957,ENSG00000251216,ENSG00000254293,ENSG00000256139,ENSG00000269954,ENSG00000286039	FOXN4,GATA4,HAND1,HAND2,HES1,SHH
GO Biological Process	GO:0021524	visceral motor neuron differentiation	124	0.000686402	1	0.071502	10.304	0.388199	4	0.0010057	0.0103627	999	0.0877359	1	1	11.0583	0.0904298	1	3	0.00176678	0.333333	ENSG00000248918,ENSG00000250360,ENSG00000251573,ENSG00000288035	ISL1
GO Biological Process	GO:0060084	synaptic transmission involved in micturition	125	0.000698101	1	0.072139	52.7891	0.0378866	2	9.81518e-05	0.00518135	114	0.00266668	1	0.302154	22.1166	0.0904298	2	3	0.00353357	0.666667	ENSG00000261762,ENSG00000286391	CHRNA3,CHRNB2
GO Biological Process	GO:0021797	forebrain anterior/posterior pattern specification	126	0.000744572	1	0.0763304	17.4109	0.172306	3	0.000446387	0.00777202	1207	0.115239	1	1	8.29373	0.120573	1	4	0.00176678	0.25	ENSG00000225156,ENSG00000236502,ENSG00000259439	SIX3
GO Biological Process	GO:0003007	heart morphogenesis	127	0.000767626	1	0.0780742	1.96989	13.7064	27	0.0355087	0.0699482	82	0.00130052	1	0.204863	2.36964	6.75209	16	224	0.0282685	0.0714286	ENSG00000197308,ENSG00000224903,ENSG00000230461,ENSG00000232044,ENSG00000232638,ENSG00000236536,ENSG00000237125,ENSG00000237356,ENSG00000238097,ENSG00000248174,ENSG00000248918,ENSG00000250043,ENSG00000250360,ENSG00000250957,ENSG00000251216,ENSG00000251573,ENSG00000254293,ENSG00000255410,ENSG00000256139,ENSG00000260455,ENSG00000269954,ENSG00000271155,ENSG00000272168,ENSG00000274895,ENSG00000278012…	BMP4,CCM2L,DCHS1,FOXN4,GATA3,GATA4,HAND1,HAND2,HES1,ISL1,PROX1,PTCH1,SHH,SOX11,SOX4,TWIST1
GO Biological Process	GO:1903532	positive regulation of secretion by cell	128	0.000840256	1	0.0847936	1.98805	13.0782	26	0.0338812	0.0673575	186	0.00524274	1	0.364088	1.88494	10.6104	20	352	0.0353357	0.0568182	ENSG00000197308,ENSG00000214999,ENSG00000228113,ENSG00000231305,ENSG00000232044,ENSG00000232638,ENSG00000235903,ENSG00000236437,ENSG00000236536,ENSG00000240137,ENSG00000244300,ENSG00000246100,ENSG00000248918,ENSG00000250360,ENSG00000251364,ENSG00000251573,ENSG00000256443,ENSG00000260455,ENSG00000265096,ENSG00000269954,ENSG00000272168,ENSG00000274698,ENSG00000275902,ENSG00000285804,ENSG00000286391…	ALOX15B,BLK,C1QTNF1,CADM1,CARTPT,CHRNB2,CPB2,GATA2,GATA3,HGS,ISL1,RAB7A,SELENOT,SMPD3,SOX11,SOX4,SRI,SYT7,SYT9,TWIST1
GO Biological Process	GO:0035066	positive regulation of histone acetylation	129	0.000841096	1	0.0842204	4.71778	1.48375	7	0.00384391	0.0181347	701	0.0510918	1	0.941444	3.55445	0.844011	3	28	0.00530035	0.107143	ENSG00000197308,ENSG00000232638,ENSG00000234215,ENSG00000248918,ENSG00000250360,ENSG00000251573,ENSG00000288035	AUTS2,GATA3,ISL1
GO Biological Process	GO:1902275	regulation of chromatin organization	130	0.000845122	1	0.0839726	2.60536	5.75736	15	0.0149155	0.0388601	217	0.00811811	1	0.483233	2.32436	4.73249	11	157	0.0194346	0.0700637	ENSG00000130600,ENSG00000197308,ENSG00000223486,ENSG00000225489,ENSG00000232638,ENSG00000234215,ENSG00000236536,ENSG00000238197,ENSG00000244300,ENSG00000245598,ENSG00000248918,ENSG00000250360,ENSG00000251573,ENSG00000260400,ENSG00000288035	AUTS2,BCOR,GATA2,GATA3,IGF2,ISL1,KDM4C,PAXBP1,PRKD2,TET1,TWIST1
GO Biological Process	GO:0048762	mesenchymal cell differentiation	131	0.000857503	1	0.0845524	2.18058	9.63046	21	0.0249494	0.0544041	98	0.00194111	1	0.255851	2.80711	3.91862	11	130	0.0194346	0.0846154	ENSG00000224903,ENSG00000225156,ENSG00000232044,ENSG00000234944,ENSG00000236536,ENSG00000237125,ENSG00000237356,ENSG00000238097,ENSG00000245870,ENSG00000248174,ENSG00000248918,ENSG00000249122,ENSG00000250043,ENSG00000250360,ENSG00000250467,ENSG00000250957,ENSG00000251141,ENSG00000251216,ENSG00000251573,ENSG00000286039,ENSG00000288035	BMP4,FGF10,HAND2,HES1,ISL1,PHOX2B,RET,SHH,SIX2,SOX11,TWIST1
GO Biological Process	GO:0006584	catecholamine metabolic process	132	0.000880316	1	0.0861442	3.71139	2.42497	9	0.0062823	0.0233161	1425	0.139292	1	1	2.31453	1.29616	3	43	0.00530035	0.0697674	ENSG00000197308,ENSG00000232638,ENSG00000237125,ENSG00000248174,ENSG00000250043,ENSG00000250957,ENSG00000251216,ENSG00000273297,ENSG00000286039	AKR1B1,GATA3,HAND2
GO Biological Process	GO:0009799	specification of symmetry	133	0.000934766	1	0.0907848	2.57886	5.81652	15	0.0150687	0.0388601	145	0.00342386	1	0.305007	2.76458	3.61719	10	120	0.0176678	0.0833333	ENSG00000224903,ENSG00000229589,ENSG00000237125,ENSG00000237356,ENSG00000248174,ENSG00000250043,ENSG00000250957,ENSG00000251141,ENSG00000251216,ENSG00000254293,ENSG00000256139,ENSG00000259172,ENSG00000269954,ENSG00000286039,ENSG00000287705	ACVR2B,BMP4,FGF10,FOXN4,GATA4,HAND1,HAND2,PCSK6,RIPPLY2,SHH
GO Biological Process	GO:0035270	endocrine system development	134	0.000935676	1	0.090195	2.33456	7.71024	18	0.0199747	0.0466321	78	0.00108597	1	0.179839	3.0159	3.64733	11	121	0.0194346	0.0909091	ENSG00000197308,ENSG00000203930,ENSG00000224189,ENSG00000224903,ENSG00000225156,ENSG00000232638,ENSG00000236502,ENSG00000237356,ENSG00000238097,ENSG00000244300,ENSG00000248918,ENSG00000250360,ENSG00000251141,ENSG00000251573,ENSG00000259439,ENSG00000260455,ENSG00000272168,ENSG00000288035	BMP4,FGF10,GATA2,GATA3,HES1,HOXD3,ISL1,SHH,SIX3,SOX3,SOX4
GO Biological Process	GO:0010574	regulation of vascular endothelial growth factor production	135	0.000961314	1	0.09198	4.60916	1.51872	7	0.0039345	0.0181347	321	0.0167253	1	0.673023	4.0212	0.994728	4	33	0.00706714	0.121212	ENSG00000232973,ENSG00000248727,ENSG00000248918,ENSG00000250360,ENSG00000251573,ENSG00000269954,ENSG00000288035	CYP1B1,GATA4,IL6ST,ISL1
GO Biological Process	GO:0010613	positive regulation of cardiac muscle hypertrophy	136	0.000967345	1	0.0918764	4.60412	1.52038	7	0.0039388	0.0181347	1583	0.162387	1	1	2.76458	0.723438	2	24	0.00353357	0.0833333	ENSG00000237125,ENSG00000248174,ENSG00000248727,ENSG00000250043,ENSG00000250957,ENSG00000251216,ENSG00000286039	HAND2,IL6ST
GO Biological Process	GO:0021675	nerve development	137	0.00100724	1	0.0949669	2.78992	4.65964	13	0.0120716	0.0336788	91	0.00155966	1	0.221386	3.63561	2.20046	8	73	0.0141343	0.109589	ENSG00000224189,ENSG00000234944,ENSG00000238097,ENSG00000245870,ENSG00000248918,ENSG00000249122,ENSG00000250360,ENSG00000250467,ENSG00000251573,ENSG00000255672,ENSG00000259834,ENSG00000286391,ENSG00000288035	CHRNB2,HES1,HOXD3,ISL1,KCNA2,PHOX2A,PHOX2B,RET
GO Biological Process	GO:0003205	cardiac chamber development	138	0.00100993	1	0.0945313	2.10676	10.4426	22	0.0270533	0.0569948	204	0.00706116	1	0.447103	2.36964	4.64206	11	154	0.0194346	0.0714286	ENSG00000197308,ENSG00000230461,ENSG00000232044,ENSG00000232638,ENSG00000237125,ENSG00000237356,ENSG00000238097,ENSG00000248174,ENSG00000248918,ENSG00000250043,ENSG00000250360,ENSG00000250957,ENSG00000251216,ENSG00000251573,ENSG00000254293,ENSG00000260455,ENSG00000269954,ENSG00000272168,ENSG00000274895,ENSG00000278012,ENSG00000286039,ENSG00000288035	BMP4,CCM2L,GATA3,GATA4,HAND1,HAND2,HES1,ISL1,PROX1,SOX11,SOX4
GO Biological Process	GO:0021849	neuroblast division in subventricular zone	139	0.00108939	1	0.101235	42.1247	0.0474781	2	0.000123	0.00518135	745	0.0593795	1	1	16.5875	0.0602865	1	2	0.00176678	0.5	ENSG00000251393,ENSG00000258944	NUMB
GO Biological Process	GO:0031016	pancreas development	140	0.00110041	1	0.101528	2.64006	5.30291	14	0.0137381	0.0362694	41	0.000271978	1	0.0856864	4.20527	2.14017	9	71	0.0159011	0.126761	ENSG00000224903,ENSG00000229589,ENSG00000230461,ENSG00000237356,ENSG00000238097,ENSG00000240137,ENSG00000248918,ENSG00000250360,ENSG00000251141,ENSG00000251573,ENSG00000260455,ENSG00000272168,ENSG00000274895,ENSG00000288035	ACVR2B,BMP4,FGF10,HES1,ISL1,PROX1,SELENOT,SHH,SOX4
GO Biological Process	GO:0007368	determination of left/right symmetry	141	0.00112697	1	0.103242	2.6333	5.31652	14	0.0137734	0.0362694	206	0.00718599	1	0.450589	2.64225	3.40619	9	113	0.0159011	0.079646	ENSG00000224903,ENSG00000229589,ENSG00000237125,ENSG00000248174,ENSG00000250043,ENSG00000250957,ENSG00000251141,ENSG00000251216,ENSG00000254293,ENSG00000256139,ENSG00000259172,ENSG00000269954,ENSG00000286039,ENSG00000287705	ACVR2B,FGF10,FOXN4,GATA4,HAND1,HAND2,PCSK6,RIPPLY2,SHH
GO Biological Process	GO:0060039	pericardium development	142	0.00114648	1	0.104289	4.46894	1.56637	7	0.00405794	0.0181347	1346	0.120708	1	1	3.31749	0.602865	2	20	0.00353357	0.1	ENSG00000227398,ENSG00000237125,ENSG00000248174,ENSG00000250043,ENSG00000250957,ENSG00000251216,ENSG00000286039	HAND2,SETD2
GO Biological Process	GO:0021522	spinal cord motor neuron differentiation	143	0.00117316	1	0.10597	3.5594	2.52851	9	0.00655055	0.0233161	113	0.00250938	1	0.286847	5.18358	0.964584	5	32	0.00883392	0.15625	ENSG00000224903,ENSG00000248918,ENSG00000250360,ENSG00000251573,ENSG00000255672,ENSG00000260455,ENSG00000271155,ENSG00000272168,ENSG00000288035	ISL1,PHOX2A,PTCH1,SHH,SOX4
GO Biological Process	GO:1901256	regulation of macrophage colony-stimulating factor production	144	0.00118107	1	0.105943	8.88873	0.450008	4	0.00116582	0.0103627	1207	0.115239	1	1	8.29373	0.120573	1	4	0.00176678	0.25	ENSG00000248918,ENSG00000250360,ENSG00000251573,ENSG00000288035	ISL1
GO Biological Process	GO:0003358	noradrenergic neuron development	145	0.00156508	1	0.139422	13.4219	0.223515	3	0.000579054	0.00777202	999	0.0877359	1	1	11.0583	0.0904298	1	3	0.00176678	0.333333	ENSG00000245870,ENSG00000249122,ENSG00000250467	PHOX2B
GO Biological Process	GO:0021934	hindbrain tangential cell migration	146	0.00161197	1	0.142615	13.2829	0.225855	3	0.000585116	0.00777202	745	0.0593795	1	1	16.5875	0.0602865	1	2	0.00176678	0.5	ENSG00000245870,ENSG00000249122,ENSG00000250467	PHOX2B
GO Biological Process	GO:0045110	intermediate filament bundle assembly	147	0.00167982	1	0.147607	13.0909	0.229166	3	0.000593694	0.00777202	269	0.0125521	1	0.602737	11.0583	0.18086	2	6	0.00353357	0.333333	ENSG00000225465,ENSG00000272163,ENSG00000282816	NEFH,NEFM
GO Biological Process	GO:0043648	dicarboxylic acid metabolic process	148	0.00180621	1	0.157641	3.09075	3.23546	10	0.00838203	0.0259067	134	0.0028101	1	0.270881	3.04668	2.95404	9	98	0.0159011	0.0918367	ENSG00000224934,ENSG00000233922,ENSG00000247516,ENSG00000248932,ENSG00000250012,ENSG00000253477,ENSG00000259291,ENSG00000271830,ENSG00000272234,ENSG00000273032	ALDH1L1,GHR,GOT1,IDH2,MTRR,NMNAT3,PRODH,SLC19A1,SLC25A32
GO Biological Process	GO:0070208	protein heterotrimerization	149	0.00181652	1	0.157476	12.7339	0.235592	3	0.000610342	0.00777202	727	0.0567976	1	1	5.10383	0.391862	2	13	0.00353357	0.153846	ENSG00000265096,ENSG00000274248,ENSG00000280604	C1QTNF1,COL6A1
GO Biological Process	GO:0006766	vitamin metabolic process	150	0.0018181	1	0.156562	2.8936	3.80149	11	0.00984843	0.0284974	230	0.00895204	1	0.502754	2.55192	3.52676	9	117	0.0159011	0.0769231	ENSG00000224790,ENSG00000233922,ENSG00000247516,ENSG00000248932,ENSG00000250012,ENSG00000253477,ENSG00000256139,ENSG00000271830,ENSG00000279607,ENSG00000281128,ENSG00000287063	ACACB,ALDH1L1,CYP26A1,HLCS,MTRR,PRSS3,RBP1,SLC19A1,SLC25A32
GO Biological Process	GO:0045453	bone resorption	151	0.00186742	1	0.159745	5.83429	0.857002	5	0.00222021	0.0129534	159	0.00387835	1	0.315073	6.0318	0.663152	4	22	0.00706714	0.181818	ENSG00000231305,ENSG00000253659,ENSG00000255390,ENSG00000255410,ENSG00000269416	IL7,RAB7A,TPP1,ZNF675
GO Biological Process	GO:0006767	water-soluble vitamin metabolic process	152	0.00186989	1	0.158904	3.32186	2.70932	9	0.00701897	0.0233161	283	0.0133793	1	0.610674	2.76458	2.53203	7	84	0.0123675	0.0833333	ENSG00000224790,ENSG00000233922,ENSG00000247516,ENSG00000250012,ENSG00000253477,ENSG00000256139,ENSG00000271830,ENSG00000281128,ENSG00000287063	ACACB,ALDH1L1,HLCS,MTRR,PRSS3,SLC19A1,SLC25A32
GO Biological Process	GO:0010656	negative regulation of muscle cell apoptotic process	153	0.00187203	1	0.158046	4.75905	1.26076	6	0.00326621	0.015544	3753	0.613098	1	1	1.07016	0.934441	1	31	0.00176678	0.0322581	ENSG00000237125,ENSG00000248174,ENSG00000250043,ENSG00000250957,ENSG00000251216,ENSG00000286039	HAND2
GO Biological Process	GO:0048541	Peyer's patch development	154	0.00195925	1	0.164335	12.3974	0.241987	3	0.000626909	0.00777202	54	0.000509063	1	0.12177	16.5875	0.18086	3	6	0.00530035	0.5	ENSG00000224934,ENSG00000234944,ENSG00000237950	ARTN,NKX2-3,RET
GO Biological Process	GO:0009855	determination of bilateral symmetry	155	0.00198081	1	0.165072	2.47595	5.6544	14	0.0146487	0.0362694	246	0.00994961	1	0.522435	2.50903	3.58705	9	119	0.0159011	0.0756302	ENSG00000224903,ENSG00000229589,ENSG00000237125,ENSG00000248174,ENSG00000250043,ENSG00000250957,ENSG00000251141,ENSG00000251216,ENSG00000254293,ENSG00000256139,ENSG00000259172,ENSG00000269954,ENSG00000286039,ENSG00000287705	ACVR2B,FGF10,FOXN4,GATA4,HAND1,HAND2,PCSK6,RIPPLY2,SHH
GO Biological Process	GO:0006415	translational termination	156	0.00200604	1	0.166103	4.0452	1.73045	7	0.00448302	0.0181347	400	0.0246927	1	0.797388	2.44447	2.86361	7	95	0.0123675	0.0736842	ENSG00000130600,ENSG00000226508,ENSG00000236532,ENSG00000249602,ENSG00000251141,ENSG00000273080,ENSG00000275902	MRPL12,MRPL23,MRPL35,MRPL9,MRPS30,MRPS9,N6AMT1
GO Biological Process	GO:0031058	positive regulation of histone modification	157	0.0020288	1	0.166917	3.0411	3.28828	10	0.00851886	0.0259067	587	0.035449	1	0.780058	2.4574	2.4416	6	81	0.0106007	0.0740741	ENSG00000197308,ENSG00000232638,ENSG00000234215,ENSG00000238197,ENSG00000245598,ENSG00000248918,ENSG00000250360,ENSG00000251573,ENSG00000260400,ENSG00000288035	AUTS2,GATA3,ISL1,PAXBP1,PRKD2,TET1
GO Biological Process	GO:0051047	positive regulation of secretion	158	0.00203437	1	0.166316	1.86479	13.9426	26	0.0361206	0.0673575	201	0.00638953	1	0.410615	1.81899	11.5449	21	383	0.0371025	0.0548303	ENSG00000197308,ENSG00000214999,ENSG00000228113,ENSG00000231305,ENSG00000232044,ENSG00000232638,ENSG00000235903,ENSG00000236437,ENSG00000236536,ENSG00000240137,ENSG00000244300,ENSG00000246100,ENSG00000248918,ENSG00000250360,ENSG00000251364,ENSG00000251573,ENSG00000256443,ENSG00000260455,ENSG00000265096,ENSG00000269954,ENSG00000272168,ENSG00000274698,ENSG00000275902,ENSG00000285804,ENSG00000286391…	ALOX12B,ALOX15B,BLK,C1QTNF1,CADM1,CARTPT,CHRNB2,CPB2,GATA2,GATA3,HGS,ISL1,RAB7A,SELENOT,SMPD3,SOX11,SOX4,SRI,SYT7,SYT9,TWIST1
GO Biological Process	GO:0003180	aortic valve morphogenesis	159	0.00205236	1	0.166731	7.63078	0.524193	4	0.00135801	0.0103627	54	0.000509063	1	0.12177	16.5875	0.18086	3	6	0.00530035	0.5	ENSG00000197308,ENSG00000232638,ENSG00000236536,ENSG00000237356	BMP4,GATA3,TWIST1
GO Biological Process	GO:0043603	cellular amide metabolic process	160	0.00205615	1	0.165996	1.75144	17.6997	31	0.0458542	0.0803109	369	0.0216809	1	0.75895	1.47882	20.2864	30	673	0.0530035	0.0445765	ENSG00000130600,ENSG00000214999,ENSG00000224790,ENSG00000226508,ENSG00000232044,ENSG00000233922,ENSG00000236532,ENSG00000240137,ENSG00000247516,ENSG00000249602,ENSG00000250012,ENSG00000251141,ENSG00000253477,ENSG00000254293,ENSG00000255390,ENSG00000255410,ENSG00000256139,ENSG00000259172,ENSG00000261478,ENSG00000265971,ENSG00000270127,ENSG00000271133,ENSG00000271830,ENSG00000272234,ENSG00000273080…	ACACB,ACE,ALDH1L1,ALOX12B,CERS3,EIF2S2,F10,GHR,HLCS,ITGB8,LARP1,MRPL12,MRPL23,MRPL35,MRPL9,MRPS30,MRPS9,MTRR,N6AMT1,PCSK6,PROZ,RPS7,SEC11A,SELENOT,SLC19A1,SLC25A32,SMPD3,SOX11,TICRR,TPP1
GO Biological Process	GO:0072189	ureter development	161	0.00212465	1	0.17046	4.6388	1.29344	6	0.00335088	0.015544	46	0.0003334	1	0.0936202	11.0583	0.361719	4	12	0.00706714	0.333333	ENSG00000197308,ENSG00000226476,ENSG00000231252,ENSG00000232638,ENSG00000234944,ENSG00000237356	BMP4,GATA3,NFIA,RET
GO Biological Process	GO:0098725	symmetric cell division	162	0.00217134	1	0.17313	460.047	0.00217369	1	5.63132e-06	0.00259067	434	0.0301433	1	0.897144	33.1749	0.0301433	1	1	0.00176678	1	ENSG00000231864	SAPCD2
GO Biological Process	GO:1904777	negative regulation of protein localization to cell cortex	162	0.00217134	1	0.17313	460.047	0.00217369	1	5.63132e-06	0.00259067	434	0.0301433	1	0.897144	33.1749	0.0301433	1	1	0.00176678	1	ENSG00000231864	SAPCD2
GO Biological Process	GO:0003139	secondary heart field specification	164	0.00224536	1	0.17685	5.58919	0.894584	5	0.00231758	0.0129534	417	0.0283733	1	0.878892	7.3722	0.271289	2	9	0.00353357	0.222222	ENSG00000237356,ENSG00000248918,ENSG00000250360,ENSG00000251573,ENSG00000288035	BMP4,ISL1
GO Biological Process	GO:0042531	positive regulation of tyrosine phosphorylation of STAT protein	165	0.00233651	1	0.182914	3.5161	2.27525	8	0.00589443	0.0207254	570	0.0343449	1	0.778303	2.76458	1.8086	5	60	0.00883392	0.0833333	ENSG00000228624,ENSG00000238097,ENSG00000248727,ENSG00000248918,ENSG00000250360,ENSG00000251573,ENSG00000272234,ENSG00000288035	GHR,HDAC2,HES1,IL6ST,ISL1
GO Biological Process	GO:0003183	mitral valve morphogenesis	166	0.00236828	1	0.184283	7.33194	0.545558	4	0.00141336	0.0103627	126	0.00279046	1	0.286067	9.95247	0.301433	3	10	0.00530035	0.3	ENSG00000236536,ENSG00000255410,ENSG00000260455,ENSG00000272168	DCHS1,SOX4,TWIST1
GO Biological Process	GO:0048596	embryonic camera-type eye morphogenesis	167	0.00238107	1	0.18417	3.92166	1.78496	7	0.00462425	0.0181347	199	0.00624548	1	0.405391	5.30799	0.753582	4	25	0.00706714	0.16	ENSG00000225156,ENSG00000230461,ENSG00000232044,ENSG00000236502,ENSG00000236536,ENSG00000259439,ENSG00000274895	PROX1,SIX3,SOX11,TWIST1
GO Biological Process	GO:0003151	outflow tract morphogenesis	168	0.00241833	1	0.185938	2.42136	5.78186	14	0.0149789	0.0362694	319	0.0165095	1	0.668506	2.9272	2.04974	6	68	0.0106007	0.0882353	ENSG00000232044,ENSG00000236536,ENSG00000237125,ENSG00000237356,ENSG00000238097,ENSG00000248174,ENSG00000248918,ENSG00000250043,ENSG00000250360,ENSG00000250957,ENSG00000251216,ENSG00000251573,ENSG00000286039,ENSG00000288035	BMP4,HAND2,HES1,ISL1,SOX11,TWIST1
GO Biological Process	GO:0003229	ventricular cardiac muscle tissue development	169	0.00242135	1	0.185068	2.96649	3.37099	10	0.00873313	0.0259067	366	0.0213763	1	0.754421	3.12971	1.59759	5	53	0.00883392	0.0943396	ENSG00000230461,ENSG00000241158,ENSG00000241684,ENSG00000248918,ENSG00000250360,ENSG00000251573,ENSG00000254293,ENSG00000274895,ENSG00000278012,ENSG00000288035	ADAMTS9,CCM2L,HAND1,ISL1,PROX1
GO Biological Process	GO:1905269	positive regulation of chromatin organization	170	0.00248464	1	0.188789	2.9557	3.3833	10	0.00876502	0.0259067	695	0.0498182	1	0.925902	2.26193	2.65261	6	88	0.0106007	0.0681818	ENSG00000197308,ENSG00000232638,ENSG00000234215,ENSG00000238197,ENSG00000245598,ENSG00000248918,ENSG00000250360,ENSG00000251573,ENSG00000260400,ENSG00000288035	AUTS2,GATA3,ISL1,PAXBP1,PRKD2,TET1
GO Biological Process	GO:0031076	embryonic camera-type eye development	171	0.00258194	1	0.195034	3.45855	2.31311	8	0.00599251	0.0207254	169	0.00480143	1	0.366983	4.4831	1.1153	5	37	0.00883392	0.135135	ENSG00000225156,ENSG00000230461,ENSG00000232044,ENSG00000236502,ENSG00000236536,ENSG00000251141,ENSG00000259439,ENSG00000274895	FGF10,PROX1,SIX3,SOX11,TWIST1
GO Biological Process	GO:1990086	lens fiber cell apoptotic process	172	0.0026074	1	0.195813	11.1996	0.267866	3	0.000693953	0.00777202	1207	0.115239	1	1	8.29373	0.120573	1	4	0.00176678	0.25	ENSG00000225156,ENSG00000236502,ENSG00000259439	SIX3
GO Biological Process	GO:0007631	feeding behavior	173	0.00262579	1	0.196054	2.61516	4.58863	12	0.0118876	0.0310881	356	0.0211206	1	0.766333	2.52418	2.77318	7	92	0.0123675	0.076087	ENSG00000226950,ENSG00000237125,ENSG00000248174,ENSG00000250043,ENSG00000250957,ENSG00000251216,ENSG00000273492,ENSG00000285634,ENSG00000285804,ENSG00000286039,ENSG00000286391,ENSG00000287853	APP,ASIP,CARTPT,CHRNB2,HAND2,NTRK2,USP46
GO Biological Process	GO:0003179	heart valve morphogenesis	174	0.00267341	1	0.198462	3.14702	2.85985	9	0.00740894	0.0233161	61	0.000658564	1	0.139454	5.52915	1.08516	6	36	0.0106007	0.166667	ENSG00000197308,ENSG00000232638,ENSG00000236536,ENSG00000237356,ENSG00000241158,ENSG00000241684,ENSG00000255410,ENSG00000260455,ENSG00000272168	ADAMTS9,BMP4,DCHS1,GATA3,SOX4,TWIST1
GO Biological Process	GO:0032091	negative regulation of protein binding	175	0.00271619	1	0.200486	3.13939	2.8668	9	0.00742693	0.0233161	709	0.0521238	1	0.949624	2.23651	2.68275	6	89	0.0106007	0.0674157	ENSG00000178977,ENSG00000229980,ENSG00000248918,ENSG00000250360,ENSG00000250986,ENSG00000251573,ENSG00000265971,ENSG00000278012,ENSG00000288035	ACE,AURKB,CCM2L,ISL1,LRPAP1,SPAG9
GO Biological Process	GO:0003174	mitral valve development	176	0.00286415	1	0.210206	6.95114	0.575445	4	0.00149079	0.0103627	152	0.00375151	1	0.318804	9.0477	0.331576	3	11	0.00530035	0.272727	ENSG00000236536,ENSG00000255410,ENSG00000260455,ENSG00000272168	DCHS1,SOX4,TWIST1
GO Biological Process	GO:0060976	coronary vasculature development	177	0.00291696	1	0.212872	3.38913	2.36049	8	0.00611526	0.0207254	1337	0.118879	1	1	2.48812	1.20573	3	40	0.00530035	0.075	ENSG00000227398,ENSG00000237125,ENSG00000237356,ENSG00000248174,ENSG00000250043,ENSG00000250957,ENSG00000251216,ENSG00000286039	BMP4,HAND2,SETD2
GO Biological Process	GO:0060485	mesenchyme development	178	0.00326183	1	0.236703	1.85148	12.9626	24	0.0335819	0.0621762	95	0.00181884	1	0.247305	2.4574	5.69708	14	189	0.024735	0.0740741	ENSG00000224903,ENSG00000225156,ENSG00000232044,ENSG00000234944,ENSG00000236536,ENSG00000237125,ENSG00000237356,ENSG00000238097,ENSG00000245870,ENSG00000248174,ENSG00000248918,ENSG00000249122,ENSG00000250043,ENSG00000250360,ENSG00000250467,ENSG00000250957,ENSG00000251141,ENSG00000251216,ENSG00000251573,ENSG00000254293,ENSG00000255410,ENSG00000269954,ENSG00000286039,ENSG00000288035	BMP4,DCHS1,FGF10,GATA4,HAND1,HAND2,HES1,ISL1,PHOX2B,RET,SHH,SIX2,SOX11,TWIST1
GO Biological Process	GO:1902513	regulation of organelle transport along microtubule	179	0.00328622	1	0.23714	23.9677	0.0834455	2	0.00021618	0.00518135	1603	0.167787	1	1	5.52915	0.18086	1	6	0.00176678	0.166667	ENSG00000225465,ENSG00000282816	NEFH
GO Biological Process	GO:0070125	mitochondrial translational elongation	180	0.00335752	1	0.240939	4.22383	1.42051	6	0.00368008	0.015544	645	0.0432834	1	0.866808	2.34176	2.56218	6	85	0.0106007	0.0705882	ENSG00000130600,ENSG00000226508,ENSG00000249602,ENSG00000251141,ENSG00000273080,ENSG00000275902	MRPL12,MRPL23,MRPL35,MRPL9,MRPS30,MRPS9
GO Biological Process	GO:0070126	mitochondrial translational termination	181	0.00363456	1	0.259379	4.15494	1.44406	6	0.00374109	0.015544	672	0.0475765	1	0.914502	2.28792	2.62246	6	87	0.0106007	0.0689655	ENSG00000130600,ENSG00000226508,ENSG00000249602,ENSG00000251141,ENSG00000273080,ENSG00000275902	MRPL12,MRPL23,MRPL35,MRPL9,MRPS30,MRPS9
GO Biological Process	GO:0010660	regulation of muscle cell apoptotic process	182	0.00365312	1	0.259271	3.62517	1.93094	7	0.00500244	0.0181347	3143	0.447374	1	1	1.327	1.50716	2	50	0.00353357	0.04	ENSG00000237125,ENSG00000248174,ENSG00000250043,ENSG00000250957,ENSG00000251216,ENSG00000272189,ENSG00000286039	HAND2,MAP3K5
GO Biological Process	GO:0061074	regulation of neural retina development	183	0.00371073	1	0.261921	9.86925	0.303974	3	0.000787498	0.00777202	1603	0.167787	1	1	5.52915	0.18086	1	6	0.00176678	0.166667	ENSG00000225156,ENSG00000236502,ENSG00000259439	SIX3
GO Biological Process	GO:0048791	calcium ion-regulated exocytosis of neurotransmitter	184	0.00376373	1	0.264218	4.12488	1.45459	6	0.00376836	0.015544	80	0.00113864	1	0.183847	6.1435	0.813868	5	27	0.00883392	0.185185	ENSG00000231187,ENSG00000251364,ENSG00000253477,ENSG00000254427,ENSG00000256443,ENSG00000271830	RIMS2,SYT13,SYT15,SYT7,SYT9
GO Biological Process	GO:0060914	heart formation	185	0.00376776	1	0.263071	4.94612	1.01089	5	0.0026189	0.0129534	727	0.0567976	1	1	5.10383	0.391862	2	13	0.00353357	0.153846	ENSG00000237356,ENSG00000248918,ENSG00000250360,ENSG00000251573,ENSG00000288035	BMP4,ISL1
GO Biological Process	GO:0006862	nucleotide transport	186	0.00381438	1	0.264894	6.40995	0.62403	4	0.00161666	0.0103627	357	0.0212018	1	0.767125	4.97624	0.602865	3	20	0.00530035	0.15	ENSG00000234771,ENSG00000253477,ENSG00000271830,ENSG00000285219	SLC25A25,SLC25A32,SLC35B3
GO Biological Process	GO:0006760	folic acid-containing compound metabolic process	187	0.00384584	1	0.265651	4.92194	1.01586	5	0.00263176	0.0129534	234	0.00941555	1	0.519747	4.73927	0.844011	4	28	0.00706714	0.142857	ENSG00000233922,ENSG00000247516,ENSG00000250012,ENSG00000253477,ENSG00000271830	ALDH1L1,MTRR,SLC19A1,SLC25A32
GO Biological Process	GO:1901679	nucleotide transmembrane transport	188	0.00389503	1	0.267618	9.69836	0.309331	3	0.000801374	0.00777202	323	0.0172247	1	0.688826	9.47855	0.211003	2	7	0.00353357	0.285714	ENSG00000253477,ENSG00000271830,ENSG00000285219	SLC25A32,SLC35B3
GO Biological Process	GO:0060374	mast cell differentiation	189	0.00393696	1	0.269068	9.66098	0.310527	3	0.000804475	0.00777202	114	0.00266668	1	0.302154	22.1166	0.0904298	2	3	0.00353357	0.666667	ENSG00000197308,ENSG00000231789,ENSG00000232638	GATA3,PIK3CD
GO Biological Process	GO:0035799	ureter maturation	190	0.00402192	1	0.273427	9.58685	0.312928	3	0.000810696	0.00777202	175	0.00522682	1	0.385799	16.5875	0.120573	2	4	0.00353357	0.5	ENSG00000197308,ENSG00000232638,ENSG00000234944	GATA3,RET
GO Biological Process	GO:0010092	specification of animal organ identity	191	0.00402388	1	0.272128	4.06779	1.475	6	0.00382125	0.015544	239	0.00945792	1	0.511163	6.63498	0.452149	3	15	0.00530035	0.2	ENSG00000237356,ENSG00000248918,ENSG00000250360,ENSG00000251141,ENSG00000251573,ENSG00000288035	BMP4,FGF10,ISL1
GO Biological Process	GO:0042509	regulation of tyrosine phosphorylation of STAT protein	192	0.00406942	1	0.273774	3.20445	2.49653	8	0.0064677	0.0207254	865	0.0598741	1	0.894096	2.36964	2.11003	5	70	0.00883392	0.0714286	ENSG00000228624,ENSG00000238097,ENSG00000248727,ENSG00000248918,ENSG00000250360,ENSG00000251573,ENSG00000272234,ENSG00000288035	GHR,HDAC2,HES1,IL6ST,ISL1
GO Biological Process	GO:0060052	neurofilament cytoskeleton organization	193	0.00409253	1	0.273903	9.5268	0.314901	3	0.000815806	0.00777202	374	0.0225121	1	0.77751	8.29373	0.241146	2	8	0.00353357	0.25	ENSG00000225465,ENSG00000272163,ENSG00000282816	NEFH,NEFM
GO Biological Process	GO:1903899	positive regulation of PERK-mediated unfolded protein response	194	0.00410457	1	0.273292	21.3744	0.0935699	2	0.000242409	0.00518135	1207	0.115239	1	1	8.29373	0.120573	1	4	0.00176678	0.25	ENSG00000245870,ENSG00000250467	TMEM33
GO Biological Process	GO:0002328	pro-B cell differentiation	195	0.00417297	1	0.276422	9.46006	0.317123	3	0.000821562	0.00777202	175	0.00522682	1	0.385799	16.5875	0.120573	2	4	0.00353357	0.5	ENSG00000260455,ENSG00000272168,ENSG00000274718	LIG4,SOX4
GO Biological Process	GO:0031424	keratinization	196	0.00418379	1	0.275725	3.53467	1.98038	7	0.00513053	0.0181347	3978	0.675772	1	1	0.884664	6.78223	6	225	0.0106007	0.0266667	ENSG00000175147,ENSG00000228709,ENSG00000235890,ENSG00000237975,ENSG00000247199,ENSG00000259172,ENSG00000277352	FLG,HRNR,KAZN,KRTAP10-1,PCSK6,SPINK6
GO Biological Process	GO:0007423	sensory organ development	197	0.00421995	1	0.276696	1.52278	28.2377	43	0.0731548	0.111399	18	9.09031e-05	1	0.0652331	2.06939	15.4635	32	513	0.0565371	0.0623782	ENSG00000197308,ENSG00000203930,ENSG00000223949,ENSG00000224825,ENSG00000224903,ENSG00000225156,ENSG00000225783,ENSG00000228624,ENSG00000229589,ENSG00000230303,ENSG00000230461,ENSG00000231764,ENSG00000232044,ENSG00000232638,ENSG00000232973,ENSG00000233521,ENSG00000234771,ENSG00000234944,ENSG00000236502,ENSG00000236536,ENSG00000237125,ENSG00000237356,ENSG00000238097,ENSG00000242686,ENSG00000244300…	ACVR2B,AGTPBP1,BMP4,CRYBA4,CRYBB2,CYP1B1,DCHS1,DLX6,FGF10,FOXN4,GATA2,GATA3,GRM6,HAND2,HDAC2,HES1,NECTIN1,NTRK2,PDE6B,PHOX2B,PROX1,RET,ROR1,RORB,SHH,SIX2,SIX3,SLC25A25,SOX11,SOX3,THY1,TWIST1
GO Biological Process	GO:0097021	lymphocyte migration into lymphoid organs	198	0.00423834	1	0.276498	21.0236	0.0951313	2	0.000246454	0.00518135	114	0.00266668	1	0.302154	22.1166	0.0904298	2	3	0.00353357	0.666667	ENSG00000234944,ENSG00000237950	ARTN,RET
GO Biological Process	GO:0045667	regulation of osteoblast differentiation	199	0.00433171	1	0.28117	2.19085	6.84664	15	0.0177374	0.0388601	92	0.0016854	1	0.236634	3.04357	3.28561	10	109	0.0176678	0.0917431	ENSG00000224825,ENSG00000229589,ENSG00000229980,ENSG00000232044,ENSG00000236536,ENSG00000237125,ENSG00000237356,ENSG00000248174,ENSG00000248727,ENSG00000250043,ENSG00000250957,ENSG00000251216,ENSG00000251393,ENSG00000271155,ENSG00000286039	ACVR2B,BMP4,HAND2,IL6ST,PTCH1,RIOX1,RORB,SOX11,TOB1,TWIST1
GO Biological Process	GO:0035909	aorta morphogenesis	200	0.00445372	1	0.287643	3.49349	2.00373	7	0.005191	0.0181347	234	0.00941555	1	0.519747	4.73927	0.844011	4	28	0.00706714	0.142857	ENSG00000230461,ENSG00000238097,ENSG00000241158,ENSG00000241684,ENSG00000260455,ENSG00000272168,ENSG00000274895	ADAMTS9,HES1,PROX1,SOX4
GO Biological Process	GO:0071838	cell proliferation in bone marrow	201	0.00453746	1	0.291594	219.888	0.00454776	1	1.17818e-05	0.00259067	434	0.0301433	1	0.897144	33.1749	0.0301433	1	1	0.00176678	1	ENSG00000265971	ACE
GO Biological Process	GO:1903597	negative regulation of gap junction assembly	201	0.00453746	1	0.291594	219.888	0.00454776	1	1.17818e-05	0.00259067	434	0.0301433	1	0.897144	33.1749	0.0301433	1	1	0.00176678	1	ENSG00000265971	ACE
GO Biological Process	GO:0021536	diencephalon development	203	0.00454408	1	0.289143	2.25232	6.21582	14	0.0161032	0.0362694	53	0.000502258	1	0.122409	3.87759	2.32103	9	77	0.0159011	0.116883	ENSG00000203930,ENSG00000224903,ENSG00000225156,ENSG00000236502,ENSG00000237356,ENSG00000238097,ENSG00000244300,ENSG00000248918,ENSG00000250360,ENSG00000251141,ENSG00000251573,ENSG00000259439,ENSG00000286391,ENSG00000288035	BMP4,CHRNB2,FGF10,GATA2,HES1,ISL1,SHH,SIX3,SOX3
GO Biological Process	GO:0019730	antimicrobial humoral response	204	0.00458582	1	0.290368	4.71843	1.05967	5	0.00274527	0.0129534	2035	0.221474	1	1	1.65875	2.41146	4	80	0.00706714	0.05	ENSG00000230091,ENSG00000245857,ENSG00000281128,ENSG00000283064,ENSG00000287063	DEFB1,HIST1H2BE,PRSS3,SFTPD
GO Biological Process	GO:0048562	embryonic organ morphogenesis	205	0.00482779	1	0.304198	1.72362	15.6647	27	0.0405821	0.0699482	75	0.000927002	1	0.159655	2.24314	8.47026	19	281	0.0335689	0.0676157	ENSG00000197308,ENSG00000224189,ENSG00000224903,ENSG00000225156,ENSG00000227398,ENSG00000230461,ENSG00000231764,ENSG00000232044,ENSG00000232638,ENSG00000236502,ENSG00000236536,ENSG00000237125,ENSG00000237356,ENSG00000238097,ENSG00000244300,ENSG00000248174,ENSG00000250043,ENSG00000250957,ENSG00000251141,ENSG00000251216,ENSG00000253553,ENSG00000254293,ENSG00000256139,ENSG00000259439,ENSG00000269954…	BMP4,DLX6,FGF10,FOXN4,GATA2,GATA3,GATA4,HAND1,HAND2,HES1,HOXD3,MMP16,PROX1,SETD2,SHH,SIX2,SIX3,SOX11,TWIST1
GO Biological Process	GO:0046887	positive regulation of hormone secretion	206	0.00508689	1	0.318968	2.40305	4.99365	12	0.0129369	0.0310881	414	0.0276417	1	0.862436	2.23025	3.58705	8	119	0.0141343	0.0672269	ENSG00000228113,ENSG00000232044,ENSG00000240137,ENSG00000248918,ENSG00000250360,ENSG00000251573,ENSG00000260455,ENSG00000265096,ENSG00000269954,ENSG00000272168,ENSG00000285804,ENSG00000288035	BLK,C1QTNF1,CARTPT,ISL1,SELENOT,SOX11,SOX4,SRI
GO Biological Process	GO:0019401	alditol biosynthetic process	207	0.00514812	1	0.321248	19.0127	0.105193	2	0.000272521	0.00518135	220	0.00853779	1	0.501285	13.27	0.150716	2	5	0.00353357	0.4	ENSG00000224934,ENSG00000273297	AKR1B1,GOT1
GO Biological Process	GO:0006754	ATP biosynthetic process	208	0.00515231	1	0.319963	5.88159	0.680089	4	0.00176189	0.0103627	1370	0.125554	1	1	2.42743	1.23587	3	41	0.00530035	0.0731707	ENSG00000231764,ENSG00000239911,ENSG00000242686,ENSG00000272927	ATP5I,PRKAG2,SLC25A13
GO Biological Process	GO:0060411	cardiac septum morphogenesis	209	0.0051879	1	0.320632	2.29966	5.65301	13	0.0146451	0.0336788	64	0.000722315	1	0.145783	4.08307	1.95931	8	65	0.0141343	0.123077	ENSG00000230461,ENSG00000232044,ENSG00000237356,ENSG00000238097,ENSG00000248918,ENSG00000250360,ENSG00000251573,ENSG00000254293,ENSG00000260455,ENSG00000269954,ENSG00000272168,ENSG00000274895,ENSG00000288035	BMP4,GATA4,HAND1,HES1,ISL1,PROX1,SOX11,SOX4
GO Biological Process	GO:0003360	brainstem development	210	0.00534357	1	0.32868	8.64859	0.346878	3	0.000898646	0.00777202	1772	0.19288	1	1	4.73927	0.211003	1	7	0.00176678	0.142857	ENSG00000245870,ENSG00000249122,ENSG00000250467	PHOX2B
GO Biological Process	GO:0030860	regulation of polarized epithelial cell differentiation	211	0.00546488	1	0.334549	8.57816	0.349726	3	0.000906025	0.00777202	114	0.00266668	1	0.302154	22.1166	0.0904298	2	3	0.00353357	0.666667	ENSG00000236423,ENSG00000251393,ENSG00000258944	AJAP1,NUMB
GO Biological Process	GO:0006414	translational elongation	212	0.00551345	1	0.335931	3.35541	2.08618	7	0.00540462	0.0181347	714	0.0527969	1	0.955151	2.07343	3.37604	7	112	0.0123675	0.0625	ENSG00000130600,ENSG00000226508,ENSG00000240137,ENSG00000249602,ENSG00000251141,ENSG00000273080,ENSG00000275902	MRPL12,MRPL23,MRPL35,MRPL9,MRPS30,MRPS9,SELENOT
GO Biological Process	GO:0032725	positive regulation of granulocyte macrophage colony-stimulating factor production	213	0.00567382	1	0.344079	5.72025	0.699271	4	0.00181158	0.0103627	2665	0.34861	1	1	2.36964	0.422006	1	14	0.00176678	0.0714286	ENSG00000248918,ENSG00000250360,ENSG00000251573,ENSG00000288035	ISL1
GO Biological Process	GO:0021771	lateral geniculate nucleus development	214	0.00582046	1	0.351322	171.309	0.00583742	1	1.51228e-05	0.00259067	434	0.0301433	1	0.897144	33.1749	0.0301433	1	1	0.00176678	1	ENSG00000286391	CHRNB2
GO Biological Process	GO:0021978	telencephalon regionalization	215	0.0058241	1	0.349906	4.45283	1.12288	5	0.00290902	0.0129534	195	0.0062171	1	0.411827	7.65575	0.391862	3	13	0.00530035	0.230769	ENSG00000224903,ENSG00000225156,ENSG00000236502,ENSG00000237356,ENSG00000259439	BMP4,SHH,SIX3
GO Biological Process	GO:0032024	positive regulation of insulin secretion	216	0.00603157	1	0.360694	2.99479	2.67131	8	0.00692048	0.0207254	1534	0.148909	1	1	1.95147	2.04974	4	68	0.00706714	0.0588235	ENSG00000228113,ENSG00000248918,ENSG00000250360,ENSG00000251573,ENSG00000260455,ENSG00000269954,ENSG00000272168,ENSG00000288035	BLK,ISL1,SOX4,SRI
GO Biological Process	GO:0051182	coenzyme transport	217	0.00604002	1	0.359534	17.5005	0.114282	2	0.000296068	0.00518135	1603	0.167787	1	1	5.52915	0.18086	1	6	0.00176678	0.166667	ENSG00000253477,ENSG00000271830	SLC25A32
GO Biological Process	GO:0003170	heart valve development	218	0.00610983	1	0.362021	2.7651	3.25485	9	0.00843226	0.0233161	81	0.00117216	1	0.186923	4.97624	1.20573	6	40	0.0106007	0.15	ENSG00000197308,ENSG00000232638,ENSG00000236536,ENSG00000237356,ENSG00000241158,ENSG00000241684,ENSG00000255410,ENSG00000260455,ENSG00000272168	ADAMTS9,BMP4,DCHS1,GATA3,SOX4,TWIST1
GO Biological Process	GO:0043651	linoleic acid metabolic process	219	0.00619496	1	0.365389	8.19421	0.366112	3	0.000948478	0.00777202	288	0.0135182	1	0.6063	5.8544	0.512435	3	17	0.00530035	0.176471	ENSG00000214999,ENSG00000226476,ENSG00000231252	ALOX12B,ALOX15B,CYP2J2
GO Biological Process	GO:0006386	termination of RNA polymerase III transcription	220	0.00636923	1	0.37396	156.506	0.00638954	1	1.65532e-05	0.00259067	434	0.0301433	1	0.897144	33.1749	0.0301433	1	1	0.00176678	1	ENSG00000231439	POLR3K
GO Biological Process	GO:0090277	positive regulation of peptide hormone secretion	221	0.00645873	1	0.377499	2.74049	3.28409	9	0.008508	0.0233161	1419	0.135564	1	1	1.84305	2.71289	5	90	0.00883392	0.0555556	ENSG00000228113,ENSG00000240137,ENSG00000248918,ENSG00000250360,ENSG00000251573,ENSG00000260455,ENSG00000269954,ENSG00000272168,ENSG00000288035	BLK,ISL1,SELENOT,SOX4,SRI
GO Biological Process	GO:0032645	regulation of granulocyte macrophage colony-stimulating factor production	222	0.00650094	1	0.378255	5.49892	0.727416	4	0.0018845	0.0103627	2845	0.387318	1	1	2.07343	0.482292	1	16	0.00176678	0.0625	ENSG00000248918,ENSG00000250360,ENSG00000251573,ENSG00000288035	ISL1
GO Biological Process	GO:0050796	regulation of insulin secretion	223	0.0066089	1	0.382813	1.98053	8.58355	17	0.0222372	0.0440415	105	0.00218765	1	0.269123	2.50741	5.18464	13	172	0.0229682	0.0755814	ENSG00000228113,ENSG00000229970,ENSG00000237594,ENSG00000248918,ENSG00000250360,ENSG00000250986,ENSG00000251364,ENSG00000251573,ENSG00000255983,ENSG00000256443,ENSG00000260196,ENSG00000260455,ENSG00000269954,ENSG00000271858,ENSG00000272168,ENSG00000285804,ENSG00000288035	ADRA2C,BLK,CACNA2D2,CARTPT,ICA1,ISL1,KCNA5,KCNJ11,SOX4,SRI,SYT7,SYT9,TIAM1
GO Biological Process	GO:0030862	positive regulation of polarized epithelial cell differentiation	224	0.00661475	1	0.381441	16.6926	0.119814	2	0.000310398	0.00518135	745	0.0593795	1	1	16.5875	0.0602865	1	2	0.00176678	0.5	ENSG00000251393,ENSG00000258944	NUMB
GO Biological Process	GO:0072337	modified amino acid transport	225	0.00671487	1	0.385493	5.44733	0.734304	4	0.00190234	0.0103627	660	0.0466265	1	0.912536	3.6861	0.813868	3	27	0.00530035	0.111111	ENSG00000233922,ENSG00000237638,ENSG00000253477,ENSG00000271830	SLC19A1,SLC1A4,SLC25A32
GO Biological Process	GO:0010611	regulation of cardiac muscle hypertrophy	226	0.00677249	1	0.387081	2.93475	2.72595	8	0.00706206	0.0207254	1425	0.139292	1	1	2.31453	1.29616	3	43	0.00530035	0.0697674	ENSG00000227110,ENSG00000237125,ENSG00000248174,ENSG00000248727,ENSG00000250043,ENSG00000250957,ENSG00000251216,ENSG00000286039	HAND2,IL6ST,LMCD1
GO Biological Process	GO:0019731	antibacterial humoral response	227	0.0069461	1	0.395255	7.85742	0.381805	3	0.000989132	0.00777202	992	0.087679	1	1	2.84356	1.05501	3	35	0.00530035	0.0857143	ENSG00000230091,ENSG00000245857,ENSG00000283064	DEFB1,HIST1H2BE,SFTPD
GO Biological Process	GO:0043576	regulation of respiratory gaseous exchange	228	0.00704171	1	0.398938	4.2504	1.17636	5	0.00304756	0.0129534	549	0.0308241	1	0.725236	4.32716	0.693295	3	23	0.00530035	0.130435	ENSG00000245870,ENSG00000249122,ENSG00000250467,ENSG00000255672,ENSG00000275038	PHOX2A,PHOX2B,TLX3
GO Biological Process	GO:0048663	neuron fate commitment	229	0.00705633	1	0.39802	2.30116	5.21476	12	0.0135097	0.0310881	77	0.00107735	1	0.180728	3.84637	2.07988	8	69	0.0141343	0.115942	ENSG00000224903,ENSG00000234423,ENSG00000237356,ENSG00000237720,ENSG00000238097,ENSG00000244300,ENSG00000248918,ENSG00000250360,ENSG00000251573,ENSG00000256139,ENSG00000275038,ENSG00000288035	BMP4,FOXN4,GATA2,HES1,ISL1,MYT1L,SHH,TLX3
GO Biological Process	GO:0014016	neuroblast differentiation	230	0.00715829	1	0.402016	7.77096	0.386053	3	0.00100014	0.00777202	999	0.0877359	1	1	11.0583	0.0904298	1	3	0.00176678	0.333333	ENSG00000225156,ENSG00000236502,ENSG00000259439	SIX3
GO Biological Process	GO:0061669	spontaneous neurotransmitter secretion	231	0.00725775	1	0.405837	15.905	0.125747	2	0.000325768	0.00518135	745	0.0593795	1	1	16.5875	0.0602865	1	2	0.00176678	0.5	ENSG00000253477,ENSG00000271830	RIMS2
GO Biological Process	GO:0019369	arachidonic acid metabolic process	232	0.00733701	1	0.408501	4.20756	1.18834	5	0.0030786	0.0129534	347	0.0198356	1	0.738375	3.18989	1.56745	5	52	0.00883392	0.0961538	ENSG00000214999,ENSG00000226476,ENSG00000231252,ENSG00000232973,ENSG00000234771	ALOX12B,ALOX15B,CYP1B1,CYP2J2,PTGES2
GO Biological Process	GO:0045109	intermediate filament organization	233	0.00735401	1	0.40769	5.30464	0.754056	4	0.00195351	0.0103627	406	0.0274015	1	0.871787	4.52385	0.663152	3	22	0.00530035	0.136364	ENSG00000224903,ENSG00000225465,ENSG00000272163,ENSG00000282816	NEFH,NEFM,SHH
GO Biological Process	GO:0033147	negative regulation of intracellular estrogen receptor signaling pathway	234	0.00754509	1	0.416496	5.26496	0.75974	4	0.00196824	0.0103627	2665	0.34861	1	1	2.36964	0.422006	1	14	0.00176678	0.0714286	ENSG00000248918,ENSG00000250360,ENSG00000251573,ENSG00000288035	ISL1
GO Biological Process	GO:1904355	positive regulation of telomere capping	235	0.00754524	1	0.414731	5.26493	0.759745	4	0.00196825	0.0103627	288	0.0135182	1	0.6063	5.8544	0.512435	3	17	0.00530035	0.176471	ENSG00000178977,ENSG00000248538,ENSG00000253230,ENSG00000272677	AURKB,HNRNPD,TNKS
GO Biological Process	GO:0021558	trochlear nerve development	236	0.00766767	1	0.419675	15.4555	0.129404	2	0.000335244	0.00518135	114	0.00266668	1	0.302154	22.1166	0.0904298	2	3	0.00353357	0.666667	ENSG00000238097,ENSG00000255672	HES1,PHOX2A
GO Biological Process	GO:0002793	positive regulation of peptide secretion	237	0.00767233	1	0.418158	2.66495	3.37717	9	0.00874915	0.0233161	1539	0.149478	1	1	1.7836	2.80332	5	93	0.00883392	0.0537634	ENSG00000228113,ENSG00000240137,ENSG00000248918,ENSG00000250360,ENSG00000251573,ENSG00000260455,ENSG00000269954,ENSG00000272168,ENSG00000288035	BLK,ISL1,SELENOT,SOX4,SRI
GO Biological Process	GO:1901617	organic hydroxy compound biosynthetic process	238	0.00783519	1	0.42524	2.26896	5.28876	12	0.0137015	0.0310881	2428	0.299111	1	1	1.327	4.52149	6	150	0.0106007	0.04	ENSG00000197308,ENSG00000224934,ENSG00000232638,ENSG00000237125,ENSG00000239911,ENSG00000248174,ENSG00000250043,ENSG00000250957,ENSG00000251216,ENSG00000273297,ENSG00000286039,ENSG00000287853	AKR1B1,ASIP,GATA3,GOT1,HAND2,PRKAG2
GO Biological Process	GO:0021798	forebrain dorsal/ventral pattern formation	239	0.00787261	1	0.425483	7.50326	0.399826	3	0.00103582	0.00777202	1772	0.19288	1	1	4.73927	0.211003	1	7	0.00176678	0.142857	ENSG00000225156,ENSG00000236502,ENSG00000259439	SIX3
GO Biological Process	GO:0043624	cellular protein complex disassembly	240	0.00788442	1	0.424346	2.85711	2.80004	8	0.00725398	0.0207254	593	0.0370156	1	0.806291	2.10634	3.79805	8	126	0.0141343	0.0634921	ENSG00000130600,ENSG00000226508,ENSG00000236532,ENSG00000238197,ENSG00000249602,ENSG00000251141,ENSG00000273080,ENSG00000275902	MRPL12,MRPL23,MRPL35,MRPL9,MRPS30,MRPS9,N6AMT1,SYNJ1
GO Biological Process	GO:0014743	regulation of muscle hypertrophy	241	0.00798576	1	0.428017	2.85064	2.80639	8	0.00727043	0.0207254	1564	0.153509	1	1	2.21166	1.35645	3	45	0.00530035	0.0666667	ENSG00000227110,ENSG00000237125,ENSG00000248174,ENSG00000248727,ENSG00000250043,ENSG00000250957,ENSG00000251216,ENSG00000286039	HAND2,IL6ST,LMCD1
GO Biological Process	GO:0030644	cellular chloride ion homeostasis	242	0.00803287	1	0.428763	15.0843	0.132588	2	0.000343493	0.00518135	175	0.00522682	1	0.385799	16.5875	0.120573	2	4	0.00353357	0.5	ENSG00000204044,ENSG00000260285	CKB,SLC12A5
GO Biological Process	GO:0006544	glycine metabolic process	243	0.00812675	1	0.431989	7.4157	0.404547	3	0.00104805	0.00777202	1115	0.0915743	1	1	3.90293	0.512435	2	17	0.00353357	0.117647	ENSG00000225489,ENSG00000253477,ENSG00000271830	GLDC,SLC25A32
GO Biological Process	GO:0042558	pteridine-containing compound metabolic process	244	0.00822746	1	0.43555	4.08985	1.22254	5	0.0031672	0.0129534	342	0.0185153	1	0.699303	3.90293	1.02487	4	34	0.00706714	0.117647	ENSG00000233922,ENSG00000247516,ENSG00000250012,ENSG00000253477,ENSG00000271830	ALDH1L1,MTRR,SLC19A1,SLC25A32
GO Biological Process	GO:0048486	parasympathetic nervous system development	245	0.00837036	1	0.441306	4.07238	1.22778	5	0.00318079	0.0129534	309	0.0158649	1	0.663193	5.52915	0.542579	3	18	0.00530035	0.166667	ENSG00000238097,ENSG00000245870,ENSG00000249122,ENSG00000250467,ENSG00000255672	HES1,PHOX2A,PHOX2B
GO Biological Process	GO:0043010	camera-type eye development	246	0.00841309	1	0.441756	1.64916	16.372	27	0.0424145	0.0699482	16	7.76391e-05	1	0.062679	2.50807	8.77169	22	291	0.0388693	0.0756014	ENSG00000197308,ENSG00000224825,ENSG00000224903,ENSG00000225156,ENSG00000225783,ENSG00000228624,ENSG00000229589,ENSG00000230461,ENSG00000232044,ENSG00000232638,ENSG00000232973,ENSG00000233521,ENSG00000234771,ENSG00000234944,ENSG00000236502,ENSG00000236536,ENSG00000237356,ENSG00000242686,ENSG00000245248,ENSG00000251141,ENSG00000254035,ENSG00000256139,ENSG00000259439,ENSG00000272927,ENSG00000272977…	ACVR2B,BMP4,CRYBA4,CRYBB2,CYP1B1,FGF10,FOXN4,GATA3,GRM6,HDAC2,NECTIN1,NTRK2,PDE6B,PROX1,RET,RORB,SHH,SIX3,SLC25A25,SOX11,THY1,TWIST1
GO Biological Process	GO:0090385	phagosome-lysosome fusion	247	0.00850302	1	0.44467	14.6421	0.136593	2	0.000353866	0.00518135	323	0.0172247	1	0.688826	9.47855	0.211003	2	7	0.00353357	0.285714	ENSG00000231305,ENSG00000256443	RAB7A,SYT7
GO Biological Process	GO:0071599	otic vesicle development	248	0.00864021	1	0.450022	4.04033	1.23752	5	0.00320602	0.0129534	210	0.00773743	1	0.475925	7.10891	0.422006	3	14	0.00530035	0.214286	ENSG00000197308,ENSG00000230461,ENSG00000232638,ENSG00000251141,ENSG00000274895	FGF10,GATA3,PROX1
GO Biological Process	GO:0031060	regulation of histone methylation	249	0.00866583	1	0.449544	3.07514	2.27632	7	0.00589719	0.0181347	203	0.00661521	1	0.420929	3.55445	1.68802	6	56	0.0106007	0.107143	ENSG00000197308,ENSG00000223486,ENSG00000225489,ENSG00000232638,ENSG00000234215,ENSG00000238197,ENSG00000260400	AUTS2,BCOR,GATA3,KDM4C,PAXBP1,TET1
GO Biological Process	GO:1903543	positive regulation of exosomal secretion	250	0.00871365	1	0.450217	7.22672	0.415126	3	0.00107546	0.00777202	239	0.00945792	1	0.511163	6.63498	0.452149	3	15	0.00530035	0.2	ENSG00000231305,ENSG00000274698,ENSG00000275902	HGS,RAB7A,SMPD3
GO Biological Process	GO:0001887	selenium compound metabolic process	251	0.00881403	1	0.453589	14.3692	0.139186	2	0.000360586	0.00518135	1445	0.141914	1	1	6.63498	0.150716	1	5	0.00176678	0.2	ENSG00000272234,ENSG00000287263	SELENOP
GO Biological Process	GO:1900744	regulation of p38MAPK cascade	252	0.00890828	1	0.45662	3.05856	2.28866	7	0.00592917	0.0181347	2092	0.23971	1	1	2.14032	0.934441	2	31	0.00353357	0.0645161	ENSG00000237125,ENSG00000248174,ENSG00000250043,ENSG00000250957,ENSG00000251216,ENSG00000272189,ENSG00000286039	HAND2,MAP3K5
GO Biological Process	GO:0097151	positive regulation of inhibitory postsynaptic potential	253	0.00903823	1	0.46145	7.12932	0.420797	3	0.00109015	0.00777202	323	0.0172247	1	0.688826	9.47855	0.211003	2	7	0.00353357	0.285714	ENSG00000204241,ENSG00000253477,ENSG00000271830	IGSF9B,RIMS2
GO Biological Process	GO:0003279	cardiac septum development	254	0.00905482	1	0.460477	2.0128	7.45232	15	0.0193065	0.0388601	112	0.00244068	1	0.281484	3.11015	2.89375	9	96	0.0159011	0.09375	ENSG00000197308,ENSG00000230461,ENSG00000232044,ENSG00000232638,ENSG00000237356,ENSG00000238097,ENSG00000248918,ENSG00000250360,ENSG00000251573,ENSG00000254293,ENSG00000260455,ENSG00000269954,ENSG00000272168,ENSG00000274895,ENSG00000288035	BMP4,GATA3,GATA4,HAND1,HES1,ISL1,PROX1,SOX11,SOX4
GO Biological Process	GO:0072179	nephric duct formation	255	0.00906083	1	0.458975	7.12272	0.421188	3	0.00109116	0.00777202	220	0.00853779	1	0.501285	13.27	0.150716	2	5	0.00353357	0.4	ENSG00000197308,ENSG00000232638,ENSG00000237356	BMP4,GATA3
GO Biological Process	GO:0090276	regulation of peptide hormone secretion	256	0.00909638	1	0.458976	1.87247	9.61295	18	0.024904	0.0466321	138	0.0032018	1	0.299694	2.31069	6.05879	14	201	0.024735	0.0696517	ENSG00000228113,ENSG00000229970,ENSG00000237594,ENSG00000240137,ENSG00000248918,ENSG00000250360,ENSG00000250986,ENSG00000251364,ENSG00000251573,ENSG00000255983,ENSG00000256443,ENSG00000260196,ENSG00000260455,ENSG00000269954,ENSG00000271858,ENSG00000272168,ENSG00000285804,ENSG00000288035	ADRA2C,BLK,CACNA2D2,CARTPT,ICA1,ISL1,KCNA5,KCNJ11,SELENOT,SOX4,SRI,SYT7,SYT9,TIAM1
GO Biological Process	GO:0003289	atrial septum primum morphogenesis	257	0.00940349	1	0.472626	7.02513	0.427038	3	0.00110632	0.00777202	220	0.00853779	1	0.501285	13.27	0.150716	2	5	0.00353357	0.4	ENSG00000260455,ENSG00000269954,ENSG00000272168	GATA4,SOX4
GO Biological Process	GO:0071157	negative regulation of cell cycle arrest	258	0.00960924	1	0.481095	4.90276	0.815867	4	0.00211365	0.0103627	1545	0.151727	1	1	2.88477	0.693295	2	23	0.00353357	0.0869565	ENSG00000245870,ENSG00000249122,ENSG00000250467,ENSG00000251141	FGF10,PHOX2B
GO Biological Process	GO:0043496	regulation of protein homodimerization activity	259	0.00965113	1	0.481327	3.93007	1.27224	5	0.00329596	0.0129534	1385	0.130867	1	1	3.15951	0.633008	2	21	0.00353357	0.0952381	ENSG00000229980,ENSG00000248918,ENSG00000250360,ENSG00000251573,ENSG00000288035	ISL1,SPAG9
GO Biological Process	GO:0002087	regulation of respiratory gaseous exchange by neurological system process	260	0.00970476	1	0.48214	4.88839	0.818265	4	0.00211986	0.0103627	727	0.0567976	1	1	5.10383	0.391862	2	13	0.00353357	0.153846	ENSG00000245870,ENSG00000249122,ENSG00000250467,ENSG00000275038	PHOX2B,TLX3
GO Biological Process	GO:0010817	regulation of hormone levels	261	0.00981094	1	0.485547	1.54223	21.3976	33	0.0554342	0.0854922	97	0.00189809	1	0.252759	1.8355	14.7099	27	488	0.0477032	0.0553279	ENSG00000197308,ENSG00000224903,ENSG00000228113,ENSG00000229589,ENSG00000229970,ENSG00000232044,ENSG00000232638,ENSG00000232973,ENSG00000237594,ENSG00000240137,ENSG00000248918,ENSG00000248932,ENSG00000250360,ENSG00000250986,ENSG00000251364,ENSG00000251573,ENSG00000253477,ENSG00000255983,ENSG00000256443,ENSG00000259172,ENSG00000260196,ENSG00000260455,ENSG00000265096,ENSG00000265971,ENSG00000269954…	ACE,ACVR2B,ADRA2C,AKR1B1,BLK,C1QTNF1,CACNA2D2,CARTPT,CYP1B1,CYP26A1,GATA3,ICA1,ISL1,KCNA5,KCNJ11,PCSK6,RBP1,RIMS2,SELENOT,SHH,SMPD3,SOX11,SOX4,SRI,SYT7,SYT9,TIAM1
GO Biological Process	GO:0009069	serine family amino acid metabolic process	262	0.00988383	1	0.487288	3.90663	1.27988	5	0.00331574	0.0129534	606	0.0399335	1	0.85119	3.08604	1.29616	4	43	0.00706714	0.0930233	ENSG00000225489,ENSG00000247516,ENSG00000253477,ENSG00000271830,ENSG00000278903	CBSL,GLDC,MTRR,SLC25A32
GO Biological Process	GO:0048048	embryonic eye morphogenesis	263	0.00997885	1	0.490102	2.99095	2.3404	7	0.0060632	0.0181347	342	0.0185153	1	0.699303	3.90293	1.02487	4	34	0.00706714	0.117647	ENSG00000225156,ENSG00000230461,ENSG00000232044,ENSG00000236502,ENSG00000236536,ENSG00000259439,ENSG00000274895	PROX1,SIX3,SOX11,TWIST1
GO Biological Process	GO:1901166	neural crest cell migration involved in autonomic nervous system development	264	0.0100215	1	0.490334	6.86056	0.437282	3	0.00113286	0.00777202	1207	0.115239	1	1	8.29373	0.120573	1	4	0.00176678	0.25	ENSG00000245870,ENSG00000249122,ENSG00000250467	PHOX2B
GO Biological Process	GO:0002791	regulation of peptide secretion	265	0.0100758	1	0.49113	1.85226	9.71787	18	0.0251758	0.0466321	157	0.00381977	1	0.314267	2.2656	6.17937	14	205	0.024735	0.0682927	ENSG00000228113,ENSG00000229970,ENSG00000237594,ENSG00000240137,ENSG00000248918,ENSG00000250360,ENSG00000250986,ENSG00000251364,ENSG00000251573,ENSG00000255983,ENSG00000256443,ENSG00000260196,ENSG00000260455,ENSG00000269954,ENSG00000271858,ENSG00000272168,ENSG00000285804,ENSG00000288035	ADRA2C,BLK,CACNA2D2,CARTPT,ICA1,ISL1,KCNA5,KCNJ11,SELENOT,SOX4,SRI,SYT7,SYT9,TIAM1
GO Biological Process	GO:0015695	organic cation transport	266	0.0101579	1	0.493269	6.82606	0.439492	3	0.00113858	0.00777202	1545	0.151727	1	1	2.88477	0.693295	2	23	0.00353357	0.0869565	ENSG00000249602,ENSG00000255571,ENSG00000261478	OAZ3,RHCG
GO Biological Process	GO:0001946	lymphangiogenesis	267	0.0101671	1	0.491869	6.82374	0.439641	3	0.00113897	0.00777202	677	0.049016	1	0.935213	5.52915	0.361719	2	12	0.00353357	0.166667	ENSG00000229589,ENSG00000230461,ENSG00000274895	ACVR2B,PROX1
GO Biological Process	GO:0055010	ventricular cardiac muscle tissue morphogenesis	268	0.0101913	1	0.491198	2.72882	2.93167	8	0.007595	0.0207254	726	0.0560835	1	0.997838	2.76458	1.44688	4	48	0.00706714	0.0833333	ENSG00000230461,ENSG00000248918,ENSG00000250360,ENSG00000251573,ENSG00000254293,ENSG00000274895,ENSG00000278012,ENSG00000288035	CCM2L,HAND1,ISL1,PROX1
GO Biological Process	GO:1904978	regulation of endosome organization	269	0.0102708	1	0.493191	13.2606	0.150823	2	0.000390734	0.00518135	175	0.00522682	1	0.385799	16.5875	0.120573	2	4	0.00353357	0.5	ENSG00000231305,ENSG00000238197	RAB7A,SYNJ1
GO Biological Process	GO:0048732	gland development	270	0.0103289	1	0.494143	1.53642	21.4785	33	0.0556439	0.0854922	334	0.0175437	1	0.678479	1.6755	11.9367	20	396	0.0353357	0.0505051	ENSG00000178977,ENSG00000197308,ENSG00000203930,ENSG00000214999,ENSG00000224189,ENSG00000224903,ENSG00000224934,ENSG00000225156,ENSG00000230461,ENSG00000232638,ENSG00000235903,ENSG00000236502,ENSG00000237125,ENSG00000237356,ENSG00000238097,ENSG00000244300,ENSG00000248174,ENSG00000248918,ENSG00000250043,ENSG00000250360,ENSG00000250957,ENSG00000251141,ENSG00000251216,ENSG00000251573,ENSG00000259017…	ALOX15B,BMP4,CPB2,CTC1,FGF10,GATA2,GATA3,HAND2,HES1,HNRNPD,HOXD3,ISL1,NFKBIA,NKX2-3,PRL,PROX1,PTCH1,SHH,SIX3,SOX3
GO Biological Process	GO:0040040	thermosensory behavior	271	0.0103326	1	0.492496	96.2813	0.0103862	1	2.69073e-05	0.00259067	434	0.0301433	1	0.897144	33.1749	0.0301433	1	1	0.00176678	1	ENSG00000204044	SLC12A5
GO Biological Process	GO:0045654	positive regulation of megakaryocyte differentiation	272	0.0104238	1	0.495015	13.1578	0.152001	2	0.000393784	0.00518135	323	0.0172247	1	0.688826	9.47855	0.211003	2	7	0.00353357	0.285714	ENSG00000244300,ENSG00000255559	GATA2,ZNF16
GO Biological Process	GO:0009206	purine ribonucleoside triphosphate biosynthetic process	273	0.0104501	1	0.494446	4.78201	0.836468	4	0.00216702	0.0103627	1908	0.206364	1	1	1.91394	1.56745	3	52	0.00530035	0.0576923	ENSG00000231764,ENSG00000239911,ENSG00000242686,ENSG00000272927	ATP5I,PRKAG2,SLC25A13
GO Biological Process	GO:0051181	cofactor transport	274	0.0105249	1	0.496169	6.73619	0.445356	3	0.00115377	0.00777202	1741	0.184078	1	1	2.55192	0.783725	2	26	0.00353357	0.0769231	ENSG00000233922,ENSG00000253477,ENSG00000271830	SLC19A1,SLC25A32
GO Biological Process	GO:0019373	epoxygenase P450 pathway	275	0.0105461	1	0.495358	6.73113	0.44569	3	0.00115464	0.00777202	1385	0.130867	1	1	3.15951	0.633008	2	21	0.00353357	0.0952381	ENSG00000226476,ENSG00000231252,ENSG00000232973	CYP1B1,CYP2J2
GO Biological Process	GO:0060021	palate development	276	0.0106362	1	0.497783	2.09801	6.19634	13	0.0160527	0.0336788	202	0.00658142	1	0.420852	2.88477	2.77318	8	92	0.0141343	0.0869565	ENSG00000205086,ENSG00000223486,ENSG00000224903,ENSG00000229589,ENSG00000231764,ENSG00000232044,ENSG00000236536,ENSG00000237125,ENSG00000248174,ENSG00000250043,ENSG00000250957,ENSG00000251216,ENSG00000286039	ACVR2B,BCOR,DLX6,HAND2,PKDCC,SHH,SOX11,TWIST1
GO Biological Process	GO:0090087	regulation of peptide transport	277	0.0108847	1	0.507575	1.83701	9.79854	18	0.0253848	0.0466321	161	0.00416332	1	0.334022	2.24371	6.23965	14	207	0.024735	0.0676328	ENSG00000228113,ENSG00000229970,ENSG00000237594,ENSG00000240137,ENSG00000248918,ENSG00000250360,ENSG00000250986,ENSG00000251364,ENSG00000251573,ENSG00000255983,ENSG00000256443,ENSG00000260196,ENSG00000260455,ENSG00000269954,ENSG00000271858,ENSG00000272168,ENSG00000285804,ENSG00000288035	ADRA2C,BLK,CACNA2D2,CARTPT,ICA1,ISL1,KCNA5,KCNJ11,SELENOT,SOX4,SRI,SYT7,SYT9,TIAM1
GO Biological Process	GO:0003197	endocardial cushion development	278	0.0110794	1	0.514794	2.68779	2.97642	8	0.00771094	0.0207254	188	0.00539452	1	0.370644	4.36512	1.14544	5	38	0.00883392	0.131579	ENSG00000236536,ENSG00000237356,ENSG00000248918,ENSG00000250360,ENSG00000251573,ENSG00000255410,ENSG00000269954,ENSG00000288035	BMP4,DCHS1,GATA4,ISL1,TWIST1
GO Biological Process	GO:0098814	spontaneous synaptic transmission	279	0.0112256	1	0.519718	12.6541	0.158052	2	0.00040946	0.00518135	999	0.0877359	1	1	11.0583	0.0904298	1	3	0.00176678	0.333333	ENSG00000253477,ENSG00000271830	RIMS2
GO Biological Process	GO:0003284	septum primum development	280	0.0112714	1	0.519973	6.56562	0.456925	3	0.00118374	0.00777202	269	0.0125521	1	0.602737	11.0583	0.18086	2	6	0.00353357	0.333333	ENSG00000260455,ENSG00000269954,ENSG00000272168	GATA4,SOX4
GO Biological Process	GO:0008343	adult feeding behavior	281	0.0113049	1	0.519661	6.55833	0.457434	3	0.00118506	0.00777202	126	0.00279046	1	0.286067	9.95247	0.301433	3	10	0.00530035	0.3	ENSG00000226950,ENSG00000285804,ENSG00000287853	ASIP,CARTPT,USP46
GO Biological Process	GO:0060911	cardiac cell fate commitment	282	0.011429	1	0.523503	4.65581	0.859141	4	0.00222575	0.0103627	2240	0.263719	1	1	3.31749	0.301433	1	10	0.00176678	0.1	ENSG00000248918,ENSG00000250360,ENSG00000251573,ENSG00000288035	ISL1
GO Biological Process	GO:0090425	acinar cell differentiation	283	0.0116022	1	0.529559	12.4358	0.160826	2	0.000416648	0.00518135	434	0.0301433	1	0.897144	33.1749	0.0301433	1	1	0.00176678	1	ENSG00000230461,ENSG00000274895	PROX1
GO Biological Process	GO:0002194	hepatocyte cell migration	283	0.0116022	1	0.529559	12.4358	0.160826	2	0.000416648	0.00518135	434	0.0301433	1	0.897144	33.1749	0.0301433	1	1	0.00176678	1	ENSG00000230461,ENSG00000274895	PROX1
GO Biological Process	GO:0043049	otic placode formation	283	0.0116022	1	0.529559	12.4358	0.160826	2	0.000416648	0.00518135	434	0.0301433	1	0.897144	33.1749	0.0301433	1	1	0.00176678	1	ENSG00000230461,ENSG00000274895	PROX1
GO Biological Process	GO:0061114	branching involved in pancreas morphogenesis	283	0.0116022	1	0.529559	12.4358	0.160826	2	0.000416648	0.00518135	434	0.0301433	1	0.897144	33.1749	0.0301433	1	1	0.00176678	1	ENSG00000230461,ENSG00000274895	PROX1
GO Biological Process	GO:2000979	positive regulation of forebrain neuron differentiation	283	0.0116022	1	0.529559	12.4358	0.160826	2	0.000416648	0.00518135	434	0.0301433	1	0.897144	33.1749	0.0301433	1	1	0.00176678	1	ENSG00000230461,ENSG00000274895	PROX1
GO Biological Process	GO:0055064	chloride ion homeostasis	288	0.0117129	1	0.52533	12.3736	0.161634	2	0.000418742	0.00518135	220	0.00853779	1	0.501285	13.27	0.150716	2	5	0.00353357	0.4	ENSG00000204044,ENSG00000260285	CKB,SLC12A5
GO Biological Process	GO:0060467	negative regulation of fertilization	289	0.0117236	1	0.523992	12.3676	0.161713	2	0.000418945	0.00518135	269	0.0125521	1	0.602737	11.0583	0.18086	2	6	0.00353357	0.333333	ENSG00000247199,ENSG00000260948	OVGP1,SPINK13
GO Biological Process	GO:2000607	negative regulation of cell proliferation involved in mesonephros development	290	0.0118043	1	0.525779	12.3229	0.162299	2	0.000420465	0.00518135	434	0.0301433	1	0.897144	33.1749	0.0301433	1	1	0.00176678	1	ENSG00000197308,ENSG00000232638	GATA3
GO Biological Process	GO:0002572	pro-T cell differentiation	290	0.0118043	1	0.525779	12.3229	0.162299	2	0.000420465	0.00518135	434	0.0301433	1	0.897144	33.1749	0.0301433	1	1	0.00176678	1	ENSG00000197308,ENSG00000232638	GATA3
GO Biological Process	GO:0035898	parathyroid hormone secretion	290	0.0118043	1	0.525779	12.3229	0.162299	2	0.000420465	0.00518135	434	0.0301433	1	0.897144	33.1749	0.0301433	1	1	0.00176678	1	ENSG00000197308,ENSG00000232638	GATA3
GO Biological Process	GO:0001806	type IV hypersensitivity	290	0.0118043	1	0.525779	12.3229	0.162299	2	0.000420465	0.00518135	434	0.0301433	1	0.897144	33.1749	0.0301433	1	1	0.00176678	1	ENSG00000197308,ENSG00000232638	GATA3
GO Biological Process	GO:2000734	negative regulation of glial cell-derived neurotrophic factor receptor signaling pathway involved in ureteric bud formation	290	0.0118043	1	0.525779	12.3229	0.162299	2	0.000420465	0.00518135	434	0.0301433	1	0.897144	33.1749	0.0301433	1	1	0.00176678	1	ENSG00000197308,ENSG00000232638	GATA3
GO Biological Process	GO:2000703	negative regulation of fibroblast growth factor receptor signaling pathway involved in ureteric bud formation	290	0.0118043	1	0.525779	12.3229	0.162299	2	0.000420465	0.00518135	434	0.0301433	1	0.897144	33.1749	0.0301433	1	1	0.00176678	1	ENSG00000197308,ENSG00000232638	GATA3
GO Biological Process	GO:0048678	response to axon injury	296	0.0120449	1	0.525622	3.21144	1.86832	6	0.00484021	0.015544	1404	0.13236	1	1	2.36964	1.26602	3	42	0.00530035	0.0714286	ENSG00000204241,ENSG00000224957,ENSG00000248918,ENSG00000250360,ENSG00000251573,ENSG00000288035	CHL1,ISL1,JAM3
GO Biological Process	GO:0043009	chordate embryonic development	297	0.0122848	1	0.534288	1.45842	26.7413	39	0.069278	0.101036	137	0.00303712	1	0.286354	1.73346	16.7295	29	555	0.0512367	0.0522523	ENSG00000130600,ENSG00000197308,ENSG00000224189,ENSG00000224903,ENSG00000225156,ENSG00000225489,ENSG00000227398,ENSG00000230461,ENSG00000232044,ENSG00000232638,ENSG00000236536,ENSG00000237125,ENSG00000237356,ENSG00000238097,ENSG00000244300,ENSG00000248174,ENSG00000248918,ENSG00000250043,ENSG00000250360,ENSG00000250957,ENSG00000251216,ENSG00000251573,ENSG00000253553,ENSG00000254293,ENSG00000255410…	ARNT2,BMP4,DCHS1,EIF2S2,GATA2,GATA3,HAND1,HAND2,HES1,HOXD1,HOXD3,IGF2,ISL1,KDM4C,LIG4,MMP16,PRKACB,PROX1,PTCH1,RIPPLY2,SETD2,SHH,SIX2,SOX11,SOX4,TANC2,TET1,TWIST1,ZFAT
GO Biological Process	GO:0070212	protein poly-ADP-ribosylation	298	0.0123356	1	0.534695	12.0395	0.166119	2	0.000430361	0.00518135	1207	0.115239	1	1	8.29373	0.120573	1	4	0.00176678	0.25	ENSG00000248538,ENSG00000253230	TNKS
GO Biological Process	GO:0060836	lymphatic endothelial cell differentiation	299	0.0124119	1	0.536204	6.33211	0.473776	3	0.0012274	0.00777202	374	0.0225121	1	0.77751	8.29373	0.241146	2	8	0.00353357	0.25	ENSG00000229589,ENSG00000230461,ENSG00000274895	ACVR2B,PROX1
GO Biological Process	GO:1905342	positive regulation of protein localization to kinetochore	300	0.0126386	1	0.544176	11.886	0.168265	2	0.00043592	0.00518135	1207	0.115239	1	1	8.29373	0.120573	1	4	0.00176678	0.25	ENSG00000234423,ENSG00000237720	TRAPPC12
GO Biological Process	GO:0061218	negative regulation of mesonephros development	301	0.012835	1	0.550796	6.25263	0.479798	3	0.001243	0.00777202	269	0.0125521	1	0.602737	11.0583	0.18086	2	6	0.00353357	0.333333	ENSG00000197308,ENSG00000232638,ENSG00000237356	BMP4,GATA3
GO Biological Process	GO:0003159	morphogenesis of an endothelium	302	0.0130891	1	0.559839	4.46979	0.894898	4	0.00231839	0.0103627	257	0.0113835	1	0.572144	6.2203	0.482292	3	16	0.00530035	0.1875	ENSG00000230461,ENSG00000237356,ENSG00000245598,ENSG00000274895	BMP4,PRKD2,PROX1
GO Biological Process	GO:0032543	mitochondrial translation	303	0.0132053	1	0.562948	3.14592	1.90723	6	0.00494101	0.015544	1175	0.104566	1	1	1.86027	3.22533	6	107	0.0106007	0.0560748	ENSG00000130600,ENSG00000226508,ENSG00000249602,ENSG00000251141,ENSG00000273080,ENSG00000275902	MRPL12,MRPL23,MRPL35,MRPL9,MRPS30,MRPS9
GO Biological Process	GO:1901536	negative regulation of DNA demethylation	304	0.0132171	1	0.561598	11.6076	0.1723	2	0.000446374	0.00518135	999	0.0877359	1	1	11.0583	0.0904298	1	3	0.00176678	0.333333	ENSG00000197308,ENSG00000232638	GATA3
GO Biological Process	GO:0002088	lens development in camera-type eye	305	0.0132383	1	0.560652	2.30203	4.344	10	0.0112539	0.0259067	298	0.0144065	1	0.624458	3.0159	1.98945	6	66	0.0106007	0.0909091	ENSG00000197308,ENSG00000225156,ENSG00000230461,ENSG00000232044,ENSG00000232638,ENSG00000236502,ENSG00000237356,ENSG00000245248,ENSG00000259439,ENSG00000274895	BMP4,GATA3,NECTIN1,PROX1,SIX3,SOX11
GO Biological Process	GO:1901355	response to rapamycin	306	0.0132931	1	0.561132	11.5725	0.172824	2	0.000447731	0.00518135	73	0.000907059	1	0.1605	33.1749	0.0602865	2	2	0.00353357	1	ENSG00000254293,ENSG00000272677	HNRNPD,LARP1
GO Biological Process	GO:0001560	regulation of cell growth by extracellular stimulus	307	0.0132975	1	0.55949	11.5704	0.172855	2	0.00044781	0.00518135	999	0.0877359	1	1	11.0583	0.0904298	1	3	0.00176678	0.333333	ENSG00000258748,ENSG00000258913	KIF26A
GO Biological Process	GO:0009792	embryo development ending in birth or egg hatching	308	0.0133425	1	0.559561	1.45026	26.8917	39	0.0696678	0.101036	147	0.00344866	1	0.303037	1.71799	16.8802	29	560	0.0512367	0.0517857	ENSG00000130600,ENSG00000197308,ENSG00000224189,ENSG00000224903,ENSG00000225156,ENSG00000225489,ENSG00000227398,ENSG00000230461,ENSG00000232044,ENSG00000232638,ENSG00000236536,ENSG00000237125,ENSG00000237356,ENSG00000238097,ENSG00000244300,ENSG00000248174,ENSG00000248918,ENSG00000250043,ENSG00000250360,ENSG00000250957,ENSG00000251216,ENSG00000251573,ENSG00000253553,ENSG00000254293,ENSG00000255410…	ARNT2,BMP4,DCHS1,EIF2S2,GATA2,GATA3,HAND1,HAND2,HES1,HOXD1,HOXD3,IGF2,ISL1,KDM4C,LIG4,MMP16,PRKACB,PROX1,PTCH1,RIPPLY2,SETD2,SHH,SIX2,SOX11,SOX4,TANC2,TET1,TWIST1,ZFAT
GO Biological Process	GO:1901264	carbohydrate derivative transport	309	0.013356	1	0.558314	3.61933	1.38147	5	0.00357895	0.0129534	386	0.0229929	1	0.769428	3.07175	1.62774	5	54	0.00883392	0.0925926	ENSG00000234771,ENSG00000236404,ENSG00000255468,ENSG00000273297,ENSG00000285219	SLC25A25,SLC29A2,SLC35B3,SLC35B4,VLDLR
GO Biological Process	GO:0070634	transepithelial ammonium transport	310	0.013454	1	0.560596	11.4989	0.17393	2	0.000450595	0.00518135	999	0.0877359	1	1	11.0583	0.0904298	1	3	0.00176678	0.333333	ENSG00000255571,ENSG00000261478	RHCG
GO Biological Process	GO:1902225	negative regulation of acrosome reaction	311	0.0135183	1	0.561468	73.4738	0.0136103	1	3.52599e-05	0.00259067	434	0.0301433	1	0.897144	33.1749	0.0301433	1	1	0.00176678	1	ENSG00000247199	SPINK13
GO Biological Process	GO:0009798	axis specification	312	0.0135659	1	0.561635	2.18879	5.0256	11	0.0130197	0.0284974	44	0.000312886	1	0.0918534	3.76988	2.65261	10	88	0.0176678	0.113636	ENSG00000223486,ENSG00000224903,ENSG00000225156,ENSG00000236502,ENSG00000237356,ENSG00000251141,ENSG00000259172,ENSG00000259439,ENSG00000271155,ENSG00000274492,ENSG00000287705	BCOR,BMP4,FGF10,PCSK6,PTCH1,RIPPLY2,SHH,SIX2,SIX3,TTC8
GO Biological Process	GO:0000060	protein import into nucleus, translocation	313	0.0136759	1	0.564383	4.41092	0.90684	4	0.00234933	0.0103627	1897	0.20615	1	1	2.36964	0.844011	2	28	0.00353357	0.0714286	ENSG00000225156,ENSG00000236502,ENSG00000259017,ENSG00000259439	NFKBIA,SIX3
GO Biological Process	GO:1904908	negative regulation of maintenance of mitotic sister chromatid cohesion, telomeric	314	0.0137603	1	0.566058	11.3624	0.176019	2	0.000456008	0.00518135	745	0.0593795	1	1	16.5875	0.0602865	1	2	0.00176678	0.5	ENSG00000248538,ENSG00000253230	TNKS
GO Biological Process	GO:0044065	regulation of respiratory system process	315	0.0137936	1	0.565623	4.3995	0.909195	4	0.00235543	0.0103627	968	0.0823912	1	1	4.14686	0.482292	2	16	0.00353357	0.125	ENSG00000245870,ENSG00000249122,ENSG00000250467,ENSG00000275038	PHOX2B,TLX3
GO Biological Process	GO:0034103	regulation of tissue remodeling	316	0.0139646	1	0.570826	2.57596	3.10564	8	0.00804571	0.0207254	2641	0.336981	1	1	1.4636	2.04974	3	68	0.00530035	0.0441177	ENSG00000237125,ENSG00000248174,ENSG00000250043,ENSG00000250957,ENSG00000251216,ENSG00000256443,ENSG00000285804,ENSG00000286039	CARTPT,HAND2,SYT7
GO Biological Process	GO:0034183	negative regulation of maintenance of mitotic sister chromatid cohesion	317	0.0140019	1	0.570546	11.2579	0.177652	2	0.00046024	0.00518135	999	0.0877359	1	1	11.0583	0.0904298	1	3	0.00176678	0.333333	ENSG00000248538,ENSG00000253230	TNKS
GO Biological Process	GO:0070213	protein auto-ADP-ribosylation	318	0.0141604	1	0.575187	11.1909	0.178717	2	0.000462997	0.00518135	1207	0.115239	1	1	8.29373	0.120573	1	4	0.00176678	0.25	ENSG00000248538,ENSG00000253230	TNKS
GO Biological Process	GO:1903530	regulation of secretion by cell	319	0.014286	1	0.578471	1.44348	27.0179	39	0.0699947	0.101036	189	0.00545888	1	0.373081	1.61583	19.8041	32	657	0.0565371	0.0487062	ENSG00000197308,ENSG00000214999,ENSG00000228113,ENSG00000229970,ENSG00000231187,ENSG00000231305,ENSG00000232044,ENSG00000232638,ENSG00000235903,ENSG00000236437,ENSG00000236536,ENSG00000237594,ENSG00000240137,ENSG00000244300,ENSG00000246100,ENSG00000248918,ENSG00000250360,ENSG00000250986,ENSG00000251364,ENSG00000251573,ENSG00000253477,ENSG00000254427,ENSG00000255983,ENSG00000256443,ENSG00000259291…	ADRA2C,ALOX15B,BLK,C1QTNF1,CACNA2D2,CADM1,CARTPT,CHRNA3,CHRNB2,CPB2,GATA2,GATA3,HGS,ICA1,IDH2,ISL1,KCNA2,KCNA5,KCNJ11,RAB7A,RIMS2,SELENOT,SMPD3,SOX11,SOX4,SRI,SYT13,SYT15,SYT7,SYT9,TIAM1,TWIST1
GO Biological Process	GO:0007040	lysosome organization	320	0.0143849	1	0.580656	3.55096	1.40807	5	0.00364785	0.0129534	982	0.0837072	1	1	2.41272	1.65788	4	55	0.00706714	0.0727273	ENSG00000231305,ENSG00000255390,ENSG00000255410,ENSG00000256443,ENSG00000267940	FAM160A2,RAB7A,SYT7,TPP1
GO Biological Process	GO:0035910	ascending aorta morphogenesis	321	0.014473	1	0.582394	5.9749	0.5021	3	0.00130078	0.00777202	175	0.00522682	1	0.385799	16.5875	0.120573	2	4	0.00353357	0.5	ENSG00000238097,ENSG00000260455,ENSG00000272168	HES1,SOX4
GO Biological Process	GO:1904376	negative regulation of protein localization to cell periphery	322	0.0145467	1	0.58354	4.32912	0.923975	4	0.00239372	0.0103627	406	0.0274015	1	0.871787	4.52385	0.663152	3	22	0.00530035	0.136364	ENSG00000205086,ENSG00000231864,ENSG00000251393,ENSG00000258944	NUMB,PKDCC,SAPCD2
GO Biological Process	GO:0009145	purine nucleoside triphosphate biosynthetic process	323	0.0146109	1	0.5843	4.32333	0.925212	4	0.00239692	0.0103627	1925	0.214232	1	1	1.87783	1.59759	3	53	0.00530035	0.0566038	ENSG00000231764,ENSG00000239911,ENSG00000242686,ENSG00000272927	ATP5I,PRKAG2,SLC25A13
GO Biological Process	GO:0042733	embryonic digit morphogenesis	324	0.0146502	1	0.584065	2.26502	4.41497	10	0.0114377	0.0259067	264	0.0116128	1	0.568194	3.15951	1.89902	6	63	0.0106007	0.0952381	ENSG00000224903,ENSG00000228624,ENSG00000236536,ENSG00000237125,ENSG00000237356,ENSG00000248174,ENSG00000250043,ENSG00000250957,ENSG00000251216,ENSG00000286039	BMP4,HAND2,HDAC2,LMBR1,SHH,TWIST1
GO Biological Process	GO:1903541	regulation of exosomal secretion	325	0.0146831	1	0.583573	5.94232	0.504853	3	0.00130791	0.00777202	257	0.0113835	1	0.572144	6.2203	0.482292	3	16	0.00530035	0.1875	ENSG00000231305,ENSG00000274698,ENSG00000275902	HGS,RAB7A,SMPD3
GO Biological Process	GO:0021846	cell proliferation in forebrain	326	0.0147914	1	0.586076	3.06636	1.95672	6	0.00506921	0.015544	660	0.0466265	1	0.912536	3.6861	0.813868	3	27	0.00530035	0.111111	ENSG00000225156,ENSG00000235597,ENSG00000236502,ENSG00000251393,ENSG00000258944,ENSG00000259439	NUMB,POU3F3,SIX3
GO Biological Process	GO:0072676	lymphocyte migration	327	0.0148238	1	0.585563	3.52354	1.41903	5	0.00367624	0.0129534	1128	0.0926244	1	1	2.32806	1.71817	4	57	0.00706714	0.0701754	ENSG00000197308,ENSG00000231789,ENSG00000232638,ENSG00000234944,ENSG00000237950	ARTN,GATA3,PIK3CD,RET
GO Biological Process	GO:0061146	Peyer's patch morphogenesis	328	0.0149032	1	0.586902	10.8909	0.183639	2	0.00047575	0.00518135	114	0.00266668	1	0.302154	22.1166	0.0904298	2	3	0.00353357	0.666667	ENSG00000234944,ENSG00000237950	ARTN,RET
GO Biological Process	GO:0070092	regulation of glucagon secretion	329	0.0149444	1	0.586738	10.8749	0.18391	2	0.000476449	0.00518135	269	0.0125521	1	0.602737	11.0583	0.18086	2	6	0.00353357	0.333333	ENSG00000256443,ENSG00000285804	CARTPT,SYT7
GO Biological Process	GO:0018958	phenol-containing compound metabolic process	330	0.015005	1	0.587331	2.25632	4.43199	10	0.0114818	0.0259067	1931	0.21509	1	1	1.67974	2.38132	4	79	0.00706714	0.0506329	ENSG00000197308,ENSG00000232638,ENSG00000237125,ENSG00000248174,ENSG00000250043,ENSG00000250957,ENSG00000251216,ENSG00000273297,ENSG00000286039,ENSG00000287853	AKR1B1,ASIP,GATA3,HAND2
GO Biological Process	GO:0009142	nucleoside triphosphate biosynthetic process	331	0.0151964	1	0.593028	3.50101	1.42816	5	0.0036999	0.0129534	1534	0.148909	1	1	1.95147	2.04974	4	68	0.00706714	0.0588235	ENSG00000231764,ENSG00000232044,ENSG00000239911,ENSG00000242686,ENSG00000272927	ATP5I,CMPK2,PRKAG2,SLC25A13
GO Biological Process	GO:1903371	regulation of endoplasmic reticulum tubular network organization	332	0.0156046	1	0.607124	10.6275	0.188191	2	0.000487542	0.00518135	1445	0.141914	1	1	6.63498	0.150716	1	5	0.00176678	0.2	ENSG00000245870,ENSG00000250467	TMEM33
GO Biological Process	GO:0046619	optic placode formation involved in camera-type eye formation	333	0.0158379	1	0.614349	10.5438	0.189685	2	0.000491412	0.00518135	745	0.0593795	1	1	16.5875	0.0602865	1	2	0.00176678	0.5	ENSG00000230461,ENSG00000274895	PROX1
GO Biological Process	GO:0035038	female pronucleus assembly	334	0.0158634	1	0.613497	62.538	0.0159903	1	4.14256e-05	0.00259067	745	0.0593795	1	1	16.5875	0.0602865	1	2	0.00176678	0.5	ENSG00000228775	WEE2
GO Biological Process	GO:0070306	lens fiber cell differentiation	335	0.0158953	1	0.612893	3.46046	1.44489	5	0.00374325	0.0129534	1741	0.184078	1	1	2.55192	0.783725	2	26	0.00353357	0.0769231	ENSG00000225156,ENSG00000230461,ENSG00000236502,ENSG00000259439,ENSG00000274895	PROX1,SIX3
GO Biological Process	GO:0071333	cellular response to glucose stimulus	336	0.0160074	1	0.615379	2.71939	2.5741	7	0.00666866	0.0181347	284	0.0134283	1	0.610749	3.0623	1.95931	6	65	0.0106007	0.0923077	ENSG00000235903,ENSG00000240137,ENSG00000255571,ENSG00000260196,ENSG00000260455,ENSG00000269954,ENSG00000272168	CPB2,GATA4,KCNJ11,POLG,SELENOT,SOX4
GO Biological Process	GO:0090673	endothelial cell-matrix adhesion	337	0.0161254	1	0.618075	10.4432	0.191513	2	0.000496147	0.00518135	434	0.0301433	1	0.897144	33.1749	0.0301433	1	1	0.00176678	1	ENSG00000241158,ENSG00000241684	ADAMTS9
GO Biological Process	GO:0046849	bone remodeling	338	0.0162917	1	0.622601	3.4384	1.45417	5	0.00376727	0.0129534	429	0.0292118	1	0.879555	3.40255	1.17559	4	39	0.00706714	0.102564	ENSG00000231305,ENSG00000253659,ENSG00000255390,ENSG00000255410,ENSG00000269416	IL7,RAB7A,TPP1,ZNF675
GO Biological Process	GO:0016056	rhodopsin mediated signaling pathway	339	0.0164713	1	0.627609	10.3256	0.193694	2	0.000501797	0.00518135	2561	0.328351	1	1	2.55192	0.391862	1	13	0.00176678	0.0769231	ENSG00000242686,ENSG00000272927	PDE6B
GO Biological Process	GO:1904357	negative regulation of telomere maintenance via telomere lengthening	340	0.0165532	1	0.628876	4.16177	0.96113	4	0.00248997	0.0103627	660	0.0466265	1	0.912536	3.6861	0.813868	3	27	0.00530035	0.111111	ENSG00000178977,ENSG00000248538,ENSG00000253230,ENSG00000258441	CTC1,HNRNPC,TNKS
GO Biological Process	GO:1902866	regulation of retina development in camera-type eye	341	0.0168116	1	0.63682	5.64357	0.531579	3	0.00137715	0.00777202	1772	0.19288	1	1	4.73927	0.211003	1	7	0.00176678	0.142857	ENSG00000225156,ENSG00000236502,ENSG00000259439	SIX3
GO Biological Process	GO:0071331	cellular response to hexose stimulus	342	0.0169053	1	0.638498	2.68902	2.60318	7	0.00674398	0.0181347	319	0.0165095	1	0.668506	2.9272	2.04974	6	68	0.0106007	0.0882353	ENSG00000235903,ENSG00000240137,ENSG00000255571,ENSG00000260196,ENSG00000260455,ENSG00000269954,ENSG00000272168	CPB2,GATA4,KCNJ11,POLG,SELENOT,SOX4
GO Biological Process	GO:0060379	cardiac muscle cell myoblast differentiation	343	0.0170793	1	0.643189	4.12202	0.970398	4	0.00251398	0.0103627	2240	0.263719	1	1	3.31749	0.301433	1	10	0.00176678	0.1	ENSG00000248918,ENSG00000250360,ENSG00000251573,ENSG00000288035	ISL1
GO Biological Process	GO:0036303	lymph vessel morphogenesis	344	0.0171219	1	0.642919	5.60421	0.535312	3	0.00138682	0.00777202	919	0.0735153	1	1	4.42332	0.452149	2	15	0.00353357	0.133333	ENSG00000229589,ENSG00000230461,ENSG00000274895	ACVR2B,PROX1
GO Biological Process	GO:0045064	T-helper 2 cell differentiation	345	0.0175649	1	0.657641	9.97689	0.200463	2	0.000519335	0.00518135	1207	0.115239	1	1	8.29373	0.120573	1	4	0.00176678	0.25	ENSG00000197308,ENSG00000232638	GATA3
GO Biological Process	GO:0001743	optic placode formation	346	0.0176371	1	0.658433	9.95505	0.200903	2	0.000520474	0.00518135	999	0.0877359	1	1	11.0583	0.0904298	1	3	0.00176678	0.333333	ENSG00000230461,ENSG00000274895	PROX1
GO Biological Process	GO:0030910	olfactory placode formation	347	0.0176409	1	0.65668	9.95388	0.200927	2	0.000520536	0.00518135	1207	0.115239	1	1	8.29373	0.120573	1	4	0.00176678	0.25	ENSG00000230461,ENSG00000274895	PROX1
GO Biological Process	GO:0035095	behavioral response to nicotine	348	0.0178007	1	0.660723	9.90596	0.201899	2	0.000523053	0.00518135	85	0.00136231	1	0.207023	12.4406	0.241146	3	8	0.00530035	0.375	ENSG00000261762,ENSG00000286391	CHRNA3,CHRNA5,CHRNB2
GO Biological Process	GO:1901535	regulation of DNA demethylation	349	0.0179755	1	0.665298	9.85429	0.202957	2	0.000525796	0.00518135	1207	0.115239	1	1	8.29373	0.120573	1	4	0.00176678	0.25	ENSG00000197308,ENSG00000232638	GATA3
GO Biological Process	GO:0071326	cellular response to monosaccharide stimulus	350	0.0182088	1	0.672008	2.64801	2.64349	7	0.00684843	0.0181347	335	0.0176365	1	0.680032	2.88477	2.07988	6	69	0.0106007	0.0869565	ENSG00000235903,ENSG00000240137,ENSG00000255571,ENSG00000260196,ENSG00000260455,ENSG00000269954,ENSG00000272168	CPB2,GATA4,KCNJ11,POLG,SELENOT,SOX4
GO Biological Process	GO:2000678	negative regulation of transcription regulatory region DNA binding	351	0.0182332	1	0.670991	4.03993	0.990117	4	0.00256507	0.0103627	140	0.00324967	1	0.299828	6.31903	0.633008	4	21	0.00706714	0.190476	ENSG00000228113,ENSG00000232044,ENSG00000254293,ENSG00000269416	HAND1,SOX11,SRI,ZNF675
GO Biological Process	GO:0046041	ITP metabolic process	352	0.0182419	1	0.669407	54.3185	0.01841	1	4.76942e-05	0.00259067	745	0.0593795	1	1	16.5875	0.0602865	1	2	0.00176678	0.5	ENSG00000287759	AK3
GO Biological Process	GO:0072707	cellular response to sodium dodecyl sulfate	353	0.0183459	1	0.671315	54.0078	0.0185159	1	4.79685e-05	0.00259067	434	0.0301433	1	0.897144	33.1749	0.0301433	1	1	0.00176678	1	ENSG00000255559	ZNF16
GO Biological Process	GO:0021557	oculomotor nerve development	354	0.018396	1	0.671247	9.73296	0.205487	2	0.00053235	0.00518135	175	0.00522682	1	0.385799	16.5875	0.120573	2	4	0.00353357	0.5	ENSG00000238097,ENSG00000255672	HES1,PHOX2A
GO Biological Process	GO:0048666	neuron development	355	0.0184455	1	0.671157	1.31651	44.056	58	0.114135	0.150259	9	1.52949e-05	0.197564	0.0219515	1.9699	22.3362	44	741	0.0777385	0.0593792	ENSG00000197308,ENSG00000204044,ENSG00000204241,ENSG00000213468,ENSG00000224825,ENSG00000224903,ENSG00000224957,ENSG00000225465,ENSG00000227487,ENSG00000228624,ENSG00000230910,ENSG00000231789,ENSG00000232638,ENSG00000234215,ENSG00000234423,ENSG00000234944,ENSG00000235010,ENSG00000236404,ENSG00000237125,ENSG00000237594,ENSG00000237720,ENSG00000237950,ENSG00000238097,ENSG00000240137,ENSG00000244300…	ADGRB3,APP,ARTN,AUTS2,B4GAT1,CHL1,CHRNB2,DPYSL4,GABRB1,GATA2,GATA3,GNAO1,HAND2,HDAC2,HES1,ISL1,JAM3,MAP1B,MYT1L,NCAM1,NECTIN1,NEFH,NEFM,NTF3,NTN3,NTRK2,NUMB,NYAP2,PHOX2B,PIK3CD,PTCH1,RET,RORB,SEMA6A,SHH,SIAH2,SLC12A5,STK26,TBC1D24,THY1,TIAM1,TRIM32,UNC5C,VLDLR
GO Biological Process	GO:0045188	regulation of circadian sleep/wake cycle, non-REM sleep	356	0.0185216	1	0.672033	9.69753	0.206238	2	0.000534296	0.00518135	374	0.0225121	1	0.77751	8.29373	0.241146	2	8	0.00353357	0.25	ENSG00000259834,ENSG00000286391	CHRNB2,KCNA2
GO Biological Process	GO:2000611	positive regulation of thyroid hormone generation	357	0.0185849	1	0.672439	9.67982	0.206615	2	0.000535273	0.00518135	999	0.0877359	1	1	11.0583	0.0904298	1	3	0.00176678	0.333333	ENSG00000197308,ENSG00000232638	GATA3
GO Biological Process	GO:0016079	synaptic vesicle exocytosis	358	0.0186732	1	0.673749	2.63418	2.65737	7	0.00688437	0.0181347	251	0.0107733	1	0.55442	3.21048	1.86888	6	62	0.0106007	0.0967742	ENSG00000231187,ENSG00000238197,ENSG00000251364,ENSG00000253477,ENSG00000254427,ENSG00000256443,ENSG00000271830	RIMS2,SYNJ1,SYT13,SYT15,SYT7,SYT9
GO Biological Process	GO:0001678	cellular glucose homeostasis	359	0.0186734	1	0.671878	2.43916	3.27982	8	0.00849694	0.0207254	255	0.0110872	1	0.56162	2.86697	2.4416	7	81	0.0123675	0.0864198	ENSG00000235903,ENSG00000240137,ENSG00000255571,ENSG00000260196,ENSG00000260455,ENSG00000269954,ENSG00000272168,ENSG00000285804	CARTPT,CPB2,GATA4,KCNJ11,POLG,SELENOT,SOX4
GO Biological Process	GO:0010718	positive regulation of epithelial to mesenchymal transition	360	0.0186903	1	0.670617	2.43874	3.28038	8	0.0084984	0.0207254	247	0.0100739	1	0.526821	3.76988	1.3263	5	44	0.00883392	0.113636	ENSG00000228624,ENSG00000236536,ENSG00000237356,ENSG00000237594,ENSG00000248918,ENSG00000250360,ENSG00000251573,ENSG00000288035	BMP4,HDAC2,ISL1,TIAM1,TWIST1
GO Biological Process	GO:0070544	histone H3-K36 demethylation	361	0.0190105	1	0.680216	5.38355	0.557253	3	0.00144366	0.00777202	126	0.00279046	1	0.286067	9.95247	0.301433	3	10	0.00530035	0.3	ENSG00000225489,ENSG00000251393,ENSG00000260231	KDM4C,KDM7A,RIOX1
GO Biological Process	GO:2000609	regulation of thyroid hormone generation	362	0.0191515	1	0.683371	9.52512	0.209971	2	0.000543966	0.00518135	1445	0.141914	1	1	6.63498	0.150716	1	5	0.00176678	0.2	ENSG00000197308,ENSG00000232638	GATA3
GO Biological Process	GO:0001819	positive regulation of cytokine production	363	0.0194118	1	0.690751	1.64393	12.7743	21	0.033094	0.0544041	1368	0.124714	1	1	1.37513	11.6353	16	386	0.0282685	0.0414508	ENSG00000152931,ENSG00000197308,ENSG00000214999,ENSG00000227398,ENSG00000228624,ENSG00000229891,ENSG00000231439,ENSG00000232638,ENSG00000232973,ENSG00000236437,ENSG00000236536,ENSG00000244757,ENSG00000245598,ENSG00000246100,ENSG00000248727,ENSG00000248918,ENSG00000250360,ENSG00000251573,ENSG00000269954,ENSG00000278012,ENSG00000288035	ALOX15B,CADM1,CCM2L,CYP1B1,GATA3,GATA4,HDAC2,IL6ST,ISL1,NFAM1,PDE4D,POLR3K,PRKD2,SETD2,TRIM32,TWIST1
GO Biological Process	GO:1901723	negative regulation of cell proliferation involved in kidney development	364	0.0196388	1	0.696909	5.31649	0.564282	3	0.00146187	0.00777202	269	0.0125521	1	0.602737	11.0583	0.18086	2	6	0.00353357	0.333333	ENSG00000197308,ENSG00000232638,ENSG00000237356	BMP4,GATA3
GO Biological Process	GO:0015931	nucleobase-containing compound transport	365	0.0198349	1	0.701936	1.99074	6.0279	12	0.0156163	0.0310881	1891	0.202309	1	1	1.38872	6.4808	9	215	0.0159011	0.0418605	ENSG00000234771,ENSG00000236437,ENSG00000248538,ENSG00000253230,ENSG00000253477,ENSG00000255468,ENSG00000271830,ENSG00000273297,ENSG00000281128,ENSG00000285219,ENSG00000286873,ENSG00000287063	BUD13,NOL6,POLR2D,SLC25A25,SLC25A32,SLC29A2,SLC35B3,SLC35B4,TNKS
GO Biological Process	GO:0070309	lens fiber cell morphogenesis	366	0.0198945	1	0.702125	9.33237	0.214308	2	0.000555202	0.00518135	1445	0.141914	1	1	6.63498	0.150716	1	5	0.00176678	0.2	ENSG00000230461,ENSG00000274895	PROX1
GO Biological Process	GO:1904980	positive regulation of endosome organization	367	0.0199024	1	0.700489	49.7448	0.0201026	1	5.20793e-05	0.00259067	434	0.0301433	1	0.897144	33.1749	0.0301433	1	1	0.00176678	1	ENSG00000238197	SYNJ1
GO Biological Process	GO:0009201	ribonucleoside triphosphate biosynthetic process	368	0.0199643	1	0.700757	3.92813	1.0183	4	0.00263807	0.0103627	2185	0.246277	1	1	1.74605	1.71817	3	57	0.00530035	0.0526316	ENSG00000231764,ENSG00000239911,ENSG00000242686,ENSG00000272927	ATP5I,PRKAG2,SLC25A13
GO Biological Process	GO:0010971	positive regulation of G2/M transition of mitotic cell cycle	369	0.0200637	1	0.702338	3.92208	1.01987	4	0.00264214	0.0103627	1385	0.130867	1	1	3.15951	0.633008	2	21	0.00353357	0.0952381	ENSG00000245870,ENSG00000249122,ENSG00000250467,ENSG00000273492	APP,PHOX2B
GO Biological Process	GO:0060900	embryonic camera-type eye formation	370	0.0200822	1	0.701086	3.92096	1.02016	4	0.0026429	0.0103627	170	0.00489088	1	0.37162	8.29373	0.361719	3	12	0.00530035	0.25	ENSG00000230461,ENSG00000232044,ENSG00000236536,ENSG00000274895	PROX1,SOX11,TWIST1
GO Biological Process	GO:1904353	regulation of telomere capping	371	0.0200901	1	0.699469	3.92048	1.02028	4	0.00264322	0.0103627	632	0.0423639	1	0.865846	3.82787	0.783725	3	26	0.00530035	0.115385	ENSG00000178977,ENSG00000248538,ENSG00000253230,ENSG00000272677	AURKB,HNRNPD,TNKS
GO Biological Process	GO:0002019	regulation of renal output by angiotensin	372	0.0202924	1	0.704616	48.7791	0.0205006	1	5.31104e-05	0.00259067	999	0.0877359	1	1	11.0583	0.0904298	1	3	0.00176678	0.333333	ENSG00000265971	ACE
GO Biological Process	GO:0045839	negative regulation of mitotic nuclear division	373	0.0204055	1	0.706643	3.24126	1.54261	5	0.0039964	0.0129534	352	0.0204196	1	0.749319	3.79142	1.05501	4	35	0.00706714	0.114286	ENSG00000229921,ENSG00000231160,ENSG00000237356,ENSG00000248538,ENSG00000253230	BMP4,KIF25,PTTG2,TNKS
GO Biological Process	GO:0021520	spinal cord motor neuron cell fate specification	374	0.0205571	1	0.70999	3.89257	1.0276	4	0.00266217	0.0103627	2561	0.328351	1	1	2.55192	0.391862	1	13	0.00176678	0.0769231	ENSG00000248918,ENSG00000250360,ENSG00000251573,ENSG00000288035	ISL1
GO Biological Process	GO:0045875	negative regulation of sister chromatid cohesion	375	0.0207373	1	0.714305	9.12637	0.219145	2	0.000567734	0.00518135	1445	0.141914	1	1	6.63498	0.150716	1	5	0.00176678	0.2	ENSG00000248538,ENSG00000253230	TNKS
GO Biological Process	GO:0001654	eye development	376	0.0207841	1	0.714011	1.51294	18.507	28	0.0479456	0.0725389	36	0.000235821	1	0.0846141	2.2709	10.1281	23	336	0.040636	0.0684524	ENSG00000197308,ENSG00000224825,ENSG00000224903,ENSG00000225156,ENSG00000225783,ENSG00000228624,ENSG00000229589,ENSG00000230303,ENSG00000230461,ENSG00000232044,ENSG00000232638,ENSG00000232973,ENSG00000233521,ENSG00000234771,ENSG00000234944,ENSG00000236502,ENSG00000236536,ENSG00000237356,ENSG00000242686,ENSG00000245248,ENSG00000251141,ENSG00000254035,ENSG00000256139,ENSG00000259439,ENSG00000272927…	ACVR2B,AGTPBP1,BMP4,CRYBA4,CRYBB2,CYP1B1,FGF10,FOXN4,GATA3,GRM6,HDAC2,NECTIN1,NTRK2,PDE6B,PROX1,RET,RORB,SHH,SIX3,SLC25A25,SOX11,THY1,TWIST1
GO Biological Process	GO:0000479	endonucleolytic cleavage of tricistronic rRNA transcript (SSU-rRNA, 5.8S rRNA, LSU-rRNA)	377	0.0207895	1	0.712303	9.11403	0.219442	2	0.000568502	0.00518135	884	0.0649743	1	0.949404	4.73927	0.422006	2	14	0.00353357	0.142857	ENSG00000234944,ENSG00000287759	BMS1,RCL1
GO Biological Process	GO:1904019	epithelial cell apoptotic process	378	0.0210546	1	0.719478	3.8637	1.03528	4	0.00268206	0.0103627	1870	0.195074	1	1	2.4574	0.813868	2	27	0.00353357	0.0740741	ENSG00000225156,ENSG00000236502,ENSG00000259439,ENSG00000272189	MAP3K5,SIX3
GO Biological Process	GO:0055093	response to hyperoxia	379	0.0212265	1	0.723436	5.15904	0.581504	3	0.00150649	0.00777202	406	0.0274015	1	0.871787	4.52385	0.663152	3	22	0.00530035	0.136364	ENSG00000228624,ENSG00000255571,ENSG00000255983	HDAC2,KCNA5,POLG
GO Biological Process	GO:0035904	aorta development	380	0.0213797	1	0.72674	2.56059	2.73375	7	0.00708225	0.0181347	652	0.0460278	1	0.911872	2.94888	1.35645	4	45	0.00706714	0.0888889	ENSG00000230461,ENSG00000238097,ENSG00000241158,ENSG00000241684,ENSG00000260455,ENSG00000272168,ENSG00000274895	ADAMTS9,HES1,PROX1,SOX4
GO Biological Process	GO:0061290	canonical Wnt signaling pathway involved in metanephric kidney development	381	0.0214627	1	0.727648	8.95886	0.223243	2	0.000578349	0.00518135	745	0.0593795	1	1	16.5875	0.0602865	1	2	0.00176678	0.5	ENSG00000197308,ENSG00000232638	GATA3
GO Biological Process	GO:2000761	positive regulation of N-terminal peptidyl-lysine acetylation	382	0.0215737	1	0.729496	8.93398	0.223864	2	0.00057996	0.00518135	434	0.0301433	1	0.897144	33.1749	0.0301433	1	1	0.00176678	1	ENSG00000260455,ENSG00000272168	SOX4
GO Biological Process	GO:0015847	putrescine transport	383	0.0217609	1	0.733903	45.4535	0.0220005	1	5.69961e-05	0.00259067	745	0.0593795	1	1	16.5875	0.0602865	1	2	0.00176678	0.5	ENSG00000249602	OAZ3
GO Biological Process	GO:0090234	regulation of kinetochore assembly	384	0.021781	1	0.73267	8.88801	0.225022	2	0.000582959	0.00518135	999	0.0877359	1	1	11.0583	0.0904298	1	3	0.00176678	0.333333	ENSG00000234423,ENSG00000237720	TRAPPC12
GO Biological Process	GO:0021559	trigeminal nerve development	385	0.022286	1	0.74771	3.79574	1.05381	4	0.00273009	0.0103627	2450	0.307462	1	1	2.76458	0.361719	1	12	0.00176678	0.0833333	ENSG00000248918,ENSG00000250360,ENSG00000251573,ENSG00000288035	ISL1
GO Biological Process	GO:0032732	positive regulation of interleukin-1 production	386	0.0222993	1	0.746216	3.16576	1.5794	5	0.00409171	0.0129534	2744	0.362628	1	1	1.57976	1.26602	2	42	0.00353357	0.0476191	ENSG00000228624,ENSG00000248918,ENSG00000250360,ENSG00000251573,ENSG00000288035	HDAC2,ISL1
GO Biological Process	GO:0001845	phagolysosome assembly	387	0.0223268	1	0.745209	8.77005	0.228049	2	0.0005908	0.00518135	611	0.0416618	1	0.880762	6.0318	0.331576	2	11	0.00353357	0.181818	ENSG00000231305,ENSG00000256443	RAB7A,SYT7
GO Biological Process	GO:0071442	positive regulation of histone H3-K14 acetylation	388	0.022356	1	0.744258	8.76388	0.22821	2	0.000591216	0.00518135	1207	0.115239	1	1	8.29373	0.120573	1	4	0.00176678	0.25	ENSG00000197308,ENSG00000232638	GATA3
GO Biological Process	GO:0060174	limb bud formation	389	0.0226284	1	0.751391	3.15341	1.58558	5	0.00410773	0.0129534	28	0.000148422	1	0.0684701	13.27	0.301433	4	10	0.00706714	0.4	ENSG00000224903,ENSG00000232044,ENSG00000251141,ENSG00000260455,ENSG00000272168	FGF10,SHH,SOX11,SOX4
GO Biological Process	GO:1902751	positive regulation of cell cycle G2/M phase transition	390	0.0227505	1	0.753507	3.77129	1.06064	4	0.00274778	0.0103627	1705	0.173177	1	1	2.65399	0.753582	2	25	0.00353357	0.08	ENSG00000245870,ENSG00000249122,ENSG00000250467,ENSG00000273492	APP,PHOX2B
GO Biological Process	GO:2000664	positive regulation of interleukin-5 secretion	391	0.0233921	1	0.772778	8.55182	0.233868	2	0.000605876	0.00518135	1207	0.115239	1	1	8.29373	0.120573	1	4	0.00176678	0.25	ENSG00000197308,ENSG00000232638	GATA3
GO Biological Process	GO:0072574	hepatocyte proliferation	392	0.0235927	1	0.777415	8.5124	0.234951	2	0.000608682	0.00518135	999	0.0877359	1	1	11.0583	0.0904298	1	3	0.00176678	0.333333	ENSG00000230461,ENSG00000274895	PROX1
GO Biological Process	GO:0098838	reduced folate transmembrane transport	393	0.0236521	1	0.77739	41.7788	0.0239356	1	6.20092e-05	0.00259067	434	0.0301433	1	0.897144	33.1749	0.0301433	1	1	0.00176678	1	ENSG00000233922	SLC19A1
GO Biological Process	GO:0008593	regulation of Notch signaling pathway	394	0.0237653	1	0.779128	2.32851	3.43567	8	0.0089007	0.0207254	193	0.00591216	1	0.395686	3.22534	2.17031	7	72	0.0123675	0.0972222	ENSG00000224957,ENSG00000238097,ENSG00000244300,ENSG00000248727,ENSG00000251141,ENSG00000251393,ENSG00000258944,ENSG00000259017	CNTN6,FGF10,GATA2,HES1,IL6ST,NFKBIA,NUMB
GO Biological Process	GO:0048621	post-embryonic digestive tract morphogenesis	395	0.0238584	1	0.780199	41.4133	0.0241469	1	6.25566e-05	0.00259067	434	0.0301433	1	0.897144	33.1749	0.0301433	1	1	0.00176678	1	ENSG00000224934	NKX2-3
GO Biological Process	GO:0032205	negative regulation of telomere maintenance	396	0.024035	1	0.78399	3.7068	1.0791	4	0.00279559	0.0103627	1134	0.0936098	1	1	2.76458	1.08516	3	36	0.00530035	0.0833333	ENSG00000178977,ENSG00000248538,ENSG00000253230,ENSG00000258441	CTC1,HNRNPC,TNKS
GO Biological Process	GO:0002949	tRNA threonylcarbamoyladenosine modification	397	0.024103	1	0.784227	40.9879	0.0243974	1	6.32058e-05	0.00259067	999	0.0877359	1	1	11.0583	0.0904298	1	3	0.00176678	0.333333	ENSG00000233728	YRDC
GO Biological Process	GO:0001701	in utero embryonic development	398	0.0242864	1	0.78821	1.58535	13.8771	22	0.035951	0.0569948	426	0.0284979	1	0.864101	1.69584	9.43484	16	313	0.0282685	0.0511182	ENSG00000130600,ENSG00000197308,ENSG00000225489,ENSG00000227398,ENSG00000232638,ENSG00000236536,ENSG00000237125,ENSG00000238097,ENSG00000244300,ENSG00000248174,ENSG00000250043,ENSG00000250957,ENSG00000251216,ENSG00000254293,ENSG00000259495,ENSG00000259820,ENSG00000260400,ENSG00000265282,ENSG00000271155,ENSG00000274718,ENSG00000286039,ENSG00000287853	ARNT2,EIF2S2,GATA2,GATA3,HAND1,HAND2,HES1,IGF2,KDM4C,LIG4,PTCH1,SETD2,TANC2,TET1,TWIST1,ZFAT
GO Biological Process	GO:0046879	hormone secretion	399	0.0242918	1	0.786408	2.31858	3.45038	8	0.00893882	0.0207254	362	0.0213314	1	0.761153	2.76458	2.17031	6	72	0.0106007	0.0833333	ENSG00000197308,ENSG00000229589,ENSG00000232638,ENSG00000240137,ENSG00000253477,ENSG00000271830,ENSG00000274698,ENSG00000285804	ACVR2B,CARTPT,GATA3,RIMS2,SELENOT,SMPD3
GO Biological Process	GO:0048799	animal organ maturation	400	0.0244578	1	0.789804	3.68649	1.08504	4	0.00281099	0.0103627	309	0.0158649	1	0.663193	5.52915	0.542579	3	18	0.00530035	0.166667	ENSG00000197308,ENSG00000232638,ENSG00000234944,ENSG00000255410	DCHS1,GATA3,RET
GO Biological Process	GO:0045746	negative regulation of Notch signaling pathway	401	0.0246141	1	0.79287	3.67909	1.08722	4	0.00281664	0.0103627	945	0.0763199	1	1	3.0159	0.994728	3	33	0.00530035	0.0909091	ENSG00000244300,ENSG00000251393,ENSG00000258944,ENSG00000259017	GATA2,NFKBIA,NUMB
GO Biological Process	GO:0030182	neuron differentiation	402	0.0247038	1	0.793778	1.25851	55.6212	70	0.144096	0.181347	2	1.06343e-06	0.0137363	0.00686816	1.98113	27.7619	55	921	0.0971731	0.0597177	ENSG00000197308,ENSG00000204044,ENSG00000204241,ENSG00000213468,ENSG00000224189,ENSG00000224825,ENSG00000224903,ENSG00000224957,ENSG00000225465,ENSG00000227487,ENSG00000228624,ENSG00000230303,ENSG00000230461,ENSG00000230910,ENSG00000231789,ENSG00000232044,ENSG00000232638,ENSG00000234215,ENSG00000234423,ENSG00000234944,ENSG00000235010,ENSG00000236404,ENSG00000237125,ENSG00000237356,ENSG00000237594…	ADGRB3,AGTPBP1,APP,ARTN,AUTS2,B4GAT1,BMP4,CHL1,CHRNB2,CNTN6,DPYSL4,FOXN4,GABRB1,GATA2,GATA3,GNAO1,HAND2,HDAC2,HES1,HOXD1,ISL1,JAM3,MAP1B,MYT1L,NCAM1,NECTIN1,NEFH,NEFM,NTF3,NTN3,NTRK2,NUMB,NYAP2,PHOX2A,PHOX2B,PIK3CD,PROX1,PTCH1,RET,RORB,SEMA6A,SHH,SIAH2,SLC12A5,SOX11,SOX4,STK26,TBC1D24,THY1,TIAM1,TLX3,TRAPPC9,TRIM32,UNC5C,VLDLR
GO Biological Process	GO:0000478	endonucleolytic cleavage involved in rRNA processing	403	0.0249464	1	0.799584	8.25883	0.242165	2	0.00062737	0.00518135	919	0.0735153	1	1	4.42332	0.452149	2	15	0.00353357	0.133333	ENSG00000234944,ENSG00000287759	BMS1,RCL1
GO Biological Process	GO:1904465	negative regulation of matrix metallopeptidase secretion	404	0.0251602	1	0.804442	39.2445	0.0254813	1	6.60138e-05	0.00259067	434	0.0301433	1	0.897144	33.1749	0.0301433	1	1	0.00176678	1	ENSG00000259291	IDH2
GO Biological Process	GO:0021871	forebrain regionalization	405	0.0251752	1	0.802934	3.06452	1.63158	5	0.00422688	0.0129534	573	0.03446	1	0.776825	4.14686	0.723438	3	24	0.00530035	0.125	ENSG00000224903,ENSG00000225156,ENSG00000236502,ENSG00000237356,ENSG00000259439	BMP4,SHH,SIX3
GO Biological Process	GO:0048312	intracellular distribution of mitochondria	406	0.025482	1	0.810716	8.16412	0.244974	2	0.000634649	0.00518135	1772	0.19288	1	1	4.73927	0.211003	1	7	0.00176678	0.142857	ENSG00000262050,ENSG00000277200	CLUH
GO Biological Process	GO:0032754	positive regulation of interleukin-5 production	407	0.0257316	1	0.816647	4.78598	0.626831	3	0.00162392	0.00777202	611	0.0416618	1	0.880762	6.0318	0.331576	2	11	0.00353357	0.181818	ENSG00000152931,ENSG00000197308,ENSG00000232638	GATA3,PDE4D
GO Biological Process	GO:0051046	regulation of secretion	408	0.0258262	1	0.81764	1.37714	29.0457	40	0.0752479	0.103627	198	0.00622441	1	0.406064	1.57534	21.5826	34	716	0.0600707	0.047486	ENSG00000197308,ENSG00000214999,ENSG00000228113,ENSG00000229970,ENSG00000231187,ENSG00000231305,ENSG00000232044,ENSG00000232638,ENSG00000235903,ENSG00000236437,ENSG00000236536,ENSG00000237594,ENSG00000240137,ENSG00000244300,ENSG00000246100,ENSG00000248918,ENSG00000250360,ENSG00000250986,ENSG00000251141,ENSG00000251364,ENSG00000251573,ENSG00000253477,ENSG00000254427,ENSG00000255983,ENSG00000256443…	ADRA2C,ALOX12B,ALOX15B,BLK,C1QTNF1,CACNA2D2,CADM1,CARTPT,CHRNA3,CHRNB2,CPB2,FGF10,GATA2,GATA3,HGS,ICA1,IDH2,ISL1,KCNA2,KCNA5,KCNJ11,RAB7A,RIMS2,SELENOT,SMPD3,SOX11,SOX4,SRI,SYT13,SYT15,SYT7,SYT9,TIAM1,TWIST1
GO Biological Process	GO:0036296	response to increased oxygen levels	409	0.0259841	1	0.820627	4.76767	0.629238	3	0.00163015	0.00777202	720	0.0557562	1	1	3.43189	0.874155	3	29	0.00530035	0.103448	ENSG00000228624,ENSG00000255571,ENSG00000255983	HDAC2,KCNA5,POLG
GO Biological Process	GO:0055005	ventricular cardiac myofibril assembly	410	0.0260001	1	0.819132	8.07528	0.247669	2	0.000641631	0.00518135	999	0.0877359	1	1	11.0583	0.0904298	1	3	0.00176678	0.333333	ENSG00000230461,ENSG00000274895	PROX1
GO Biological Process	GO:0097238	cellular response to methylglyoxal	411	0.026007	1	0.817353	37.9503	0.0263502	1	6.82649e-05	0.00259067	434	0.0301433	1	0.897144	33.1749	0.0301433	1	1	0.00176678	1	ENSG00000273297	AKR1B1
GO Biological Process	GO:0006061	sorbitol biosynthetic process	411	0.026007	1	0.817353	37.9503	0.0263502	1	6.82649e-05	0.00259067	434	0.0301433	1	0.897144	33.1749	0.0301433	1	1	0.00176678	1	ENSG00000273297	AKR1B1
GO Biological Process	GO:0006103	2-oxoglutarate metabolic process	413	0.0261105	1	0.816634	4.75859	0.630439	3	0.00163326	0.00777202	288	0.0135182	1	0.6063	5.8544	0.512435	3	17	0.00530035	0.176471	ENSG00000224934,ENSG00000259291,ENSG00000272234	GHR,GOT1,IDH2
GO Biological Process	GO:0010874	regulation of cholesterol efflux	414	0.0261315	1	0.815315	4.75709	0.630638	3	0.00163378	0.00777202	357	0.0212018	1	0.767125	4.97624	0.602865	3	20	0.00530035	0.15	ENSG00000224903,ENSG00000259017,ENSG00000271155	NFKBIA,PTCH1,SHH
GO Biological Process	GO:0048665	neuron fate specification	415	0.0262586	1	0.817307	2.45099	2.85599	7	0.00739894	0.0181347	945	0.0763199	1	1	3.0159	0.994728	3	33	0.00530035	0.0909091	ENSG00000234423,ENSG00000237720,ENSG00000248918,ENSG00000250360,ENSG00000251573,ENSG00000275038,ENSG00000288035	ISL1,MYT1L,TLX3
GO Biological Process	GO:2000352	negative regulation of endothelial cell apoptotic process	416	0.026523	1	0.823553	3.5932	1.11321	4	0.00288397	0.0103627	632	0.0423639	1	0.865846	3.82787	0.783725	3	26	0.00530035	0.115385	ENSG00000197291,ENSG00000197308,ENSG00000232638,ENSG00000243107	GATA3,KRIT1,RAMP2
GO Biological Process	GO:0003203	endocardial cushion morphogenesis	417	0.0265282	1	0.821738	2.67695	2.24136	6	0.00580662	0.015544	701	0.0510918	1	0.941444	3.55445	0.844011	3	28	0.00530035	0.107143	ENSG00000236536,ENSG00000248918,ENSG00000250360,ENSG00000251573,ENSG00000255410,ENSG00000288035	DCHS1,ISL1,TWIST1
GO Biological Process	GO:0051053	negative regulation of DNA metabolic process	418	0.0266193	1	0.822587	2.15115	4.18381	9	0.0108389	0.0233161	1173	0.104544	1	1	1.75928	3.97891	7	132	0.0123675	0.0530303	ENSG00000178977,ENSG00000197308,ENSG00000232638,ENSG00000236536,ENSG00000248538,ENSG00000253230,ENSG00000258441,ENSG00000260400,ENSG00000269416	CTC1,GATA3,HNRNPC,TET1,TNKS,TWIST1,ZNF91
GO Biological Process	GO:0008631	intrinsic apoptotic signaling pathway in response to oxidative stress	419	0.0266664	1	0.822077	4.71934	0.635682	3	0.00164684	0.00777202	288	0.0135182	1	0.6063	5.8544	0.512435	3	17	0.00530035	0.176471	ENSG00000232973,ENSG00000272189,ENSG00000273032	CYP1B1,MAP3K5,PRODH
GO Biological Process	GO:0003281	ventricular septum development	420	0.0266887	1	0.820803	2.05098	4.87572	10	0.0126314	0.0259067	132	0.00279814	1	0.273815	3.6861	1.89902	7	63	0.0123675	0.111111	ENSG00000197308,ENSG00000230461,ENSG00000232044,ENSG00000232638,ENSG00000237356,ENSG00000238097,ENSG00000260455,ENSG00000269954,ENSG00000272168,ENSG00000274895	BMP4,GATA3,GATA4,HES1,PROX1,SOX11,SOX4
GO Biological Process	GO:1905314	semi-lunar valve development	421	0.0268412	1	0.823533	3.57963	1.11743	4	0.00289491	0.0103627	257	0.0113835	1	0.572144	6.2203	0.482292	3	16	0.00530035	0.1875	ENSG00000197308,ENSG00000232638,ENSG00000236536,ENSG00000237356	BMP4,GATA3,TWIST1
GO Biological Process	GO:0021703	locus ceruleus development	422	0.0269444	1	0.824742	36.6125	0.0273131	1	7.07593e-05	0.00259067	434	0.0301433	1	0.897144	33.1749	0.0301433	1	1	0.00176678	1	ENSG00000255672	PHOX2A
GO Biological Process	GO:0021642	trochlear nerve formation	422	0.0269444	1	0.824742	36.6125	0.0273131	1	7.07593e-05	0.00259067	434	0.0301433	1	0.897144	33.1749	0.0301433	1	1	0.00176678	1	ENSG00000255672	PHOX2A
GO Biological Process	GO:0015837	amine transport	424	0.0271292	1	0.826481	7.89059	0.253466	2	0.000656649	0.00518135	1935	0.217219	1	1	4.14686	0.241146	1	8	0.00176678	0.125	ENSG00000255571,ENSG00000261478	RHCG
GO Biological Process	GO:0036473	cell death in response to oxidative stress	425	0.0272388	1	0.827869	4.68005	0.641019	3	0.00166067	0.00777202	309	0.0158649	1	0.663193	5.52915	0.542579	3	18	0.00530035	0.166667	ENSG00000232973,ENSG00000272189,ENSG00000273032	CYP1B1,MAP3K5,PRODH
GO Biological Process	GO:0060214	endocardium formation	426	0.027251	1	0.826294	7.87135	0.254086	2	0.000658254	0.00518135	1207	0.115239	1	1	8.29373	0.120573	1	4	0.00176678	0.25	ENSG00000230461,ENSG00000274895	PROX1
GO Biological Process	GO:1903975	regulation of glial cell migration	427	0.0272775	1	0.825161	7.86718	0.254221	2	0.000658603	0.00518135	417	0.0283733	1	0.878892	7.3722	0.271289	2	9	0.00353357	0.222222	ENSG00000237594,ENSG00000259291	IDH2,TIAM1
GO Biological Process	GO:0046883	regulation of hormone secretion	428	0.0274729	1	0.82913	1.60569	12.4557	20	0.0322687	0.0518135	166	0.00456452	1	0.35518	2.08976	7.65639	16	254	0.0282685	0.0629921	ENSG00000228113,ENSG00000229970,ENSG00000232044,ENSG00000237594,ENSG00000240137,ENSG00000248918,ENSG00000250360,ENSG00000250986,ENSG00000251364,ENSG00000251573,ENSG00000255983,ENSG00000256443,ENSG00000260196,ENSG00000260455,ENSG00000265096,ENSG00000269954,ENSG00000271858,ENSG00000272168,ENSG00000285804,ENSG00000288035	ADRA2C,BLK,C1QTNF1,CACNA2D2,CARTPT,ICA1,ISL1,KCNA5,KCNJ11,SELENOT,SOX11,SOX4,SRI,SYT7,SYT9,TIAM1
GO Biological Process	GO:0048469	cell maturation	429	0.0274866	1	0.82761	1.96138	5.6083	11	0.0145293	0.0284974	936	0.0747701	1	1	1.8178	4.40092	8	146	0.0141343	0.0547945	ENSG00000197308,ENSG00000225156,ENSG00000230910,ENSG00000232638,ENSG00000234944,ENSG00000236502,ENSG00000238097,ENSG00000244300,ENSG00000245857,ENSG00000259439,ENSG00000273492	ADGRB3,APP,DEFB1,GATA2,GATA3,HES1,RET,SIX3
GO Biological Process	GO:0006600	creatine metabolic process	430	0.0278567	1	0.836802	7.77757	0.25715	2	0.000666191	0.00518135	611	0.0416618	1	0.880762	6.0318	0.331576	2	11	0.00353357	0.181818	ENSG00000260285,ENSG00000272234	CKB,GHR
GO Biological Process	GO:0030278	regulation of ossification	431	0.0282853	1	0.847705	1.64902	10.9156	18	0.0282788	0.0466321	139	0.00324912	1	0.301935	2.39597	5.42579	13	180	0.0229682	0.0722222	ENSG00000205086,ENSG00000223486,ENSG00000224825,ENSG00000225156,ENSG00000229589,ENSG00000229980,ENSG00000232044,ENSG00000236536,ENSG00000237125,ENSG00000237356,ENSG00000248174,ENSG00000248727,ENSG00000250043,ENSG00000250957,ENSG00000251216,ENSG00000251393,ENSG00000271155,ENSG00000286039	ACVR2B,BCOR,BMP4,HAND2,IL6ST,PKDCC,PTCH1,RIOX1,RORB,SIX2,SOX11,TOB1,TWIST1
GO Biological Process	GO:0061724	lipophagy	432	0.0283363	1	0.847267	34.7894	0.0287444	1	7.44674e-05	0.00259067	434	0.0301433	1	0.897144	33.1749	0.0301433	1	1	0.00176678	1	ENSG00000231305	RAB7A
GO Biological Process	GO:0007174	epidermal growth factor catabolic process	432	0.0283363	1	0.847267	34.7894	0.0287444	1	7.44674e-05	0.00259067	434	0.0301433	1	0.897144	33.1749	0.0301433	1	1	0.00176678	1	ENSG00000231305	RAB7A
GO Biological Process	GO:0042271	susceptibility to natural killer cell mediated cytotoxicity	434	0.0283368	1	0.843378	7.70538	0.259559	2	0.000672433	0.00518135	1207	0.115239	1	1	8.29373	0.120573	1	4	0.00176678	0.25	ENSG00000236437,ENSG00000246100	CADM1
GO Biological Process	GO:0061351	neural precursor cell proliferation	435	0.0287863	1	0.854789	2.12048	4.24433	9	0.0109957	0.0233161	345	0.0188151	1	0.704449	2.84356	2.11003	6	70	0.0106007	0.0857143	ENSG00000224903,ENSG00000225156,ENSG00000235597,ENSG00000236502,ENSG00000237950,ENSG00000251393,ENSG00000258944,ENSG00000259439,ENSG00000272692	ARTN,NUMB,POU3F3,SHH,SIX3,ZNF503
GO Biological Process	GO:0035108	limb morphogenesis	436	0.0287928	1	0.85302	1.64551	10.9388	18	0.028339	0.0466321	57	0.00051627	1	0.116994	2.93384	4.43106	13	147	0.0229682	0.0884354	ENSG00000205086,ENSG00000224903,ENSG00000228624,ENSG00000231764,ENSG00000232044,ENSG00000236536,ENSG00000237125,ENSG00000237356,ENSG00000248174,ENSG00000250043,ENSG00000250957,ENSG00000251141,ENSG00000251216,ENSG00000260455,ENSG00000271155,ENSG00000272168,ENSG00000286039,ENSG00000286705	BMP4,DLX6,FGF10,HAND2,HDAC2,LMBR1,PKDCC,PTCH1,SHH,SOX11,SOX4,TWIST1,ZNF141
GO Biological Process	GO:0001676	long-chain fatty acid metabolic process	437	0.0290016	1	0.857238	2.62034	2.28977	6	0.00593206	0.015544	907	0.070062	1	0.997785	2.07343	2.89375	6	96	0.0106007	0.0625	ENSG00000214999,ENSG00000226476,ENSG00000231252,ENSG00000231305,ENSG00000232973,ENSG00000234771	ACAD9,ALOX12B,ALOX15B,CYP1B1,CYP2J2,PTGES2
GO Biological Process	GO:0021700	developmental maturation	438	0.0293849	1	0.866587	1.73595	8.64078	15	0.0223854	0.0388601	872	0.0617105	1	0.914122	1.69732	6.4808	11	215	0.0194346	0.0511628	ENSG00000197308,ENSG00000225156,ENSG00000226476,ENSG00000230910,ENSG00000231252,ENSG00000232638,ENSG00000234944,ENSG00000236502,ENSG00000238097,ENSG00000244300,ENSG00000245857,ENSG00000250056,ENSG00000255410,ENSG00000259439,ENSG00000273492	ADGRB3,APP,DCHS1,DEFB1,GATA2,GATA3,HES1,NFIA,NSUN2,RET,SIX3
GO Biological Process	GO:0015858	nucleoside transport	439	0.0294768	1	0.867318	4.53632	0.66133	3	0.00171329	0.00777202	357	0.0212018	1	0.767125	4.97624	0.602865	3	20	0.00530035	0.15	ENSG00000234771,ENSG00000255468,ENSG00000285219	SLC25A25,SLC29A2,SLC35B3
GO Biological Process	GO:0044878	mitotic cytokinesis checkpoint	440	0.0296793	1	0.87129	33.1923	0.0301275	1	7.80505e-05	0.00259067	1207	0.115239	1	1	8.29373	0.120573	1	4	0.00176678	0.25	ENSG00000178977	AURKB
GO Biological Process	GO:0098659	inorganic cation import into cell	441	0.0297315	1	0.870844	3.46476	1.15448	4	0.00299088	0.0103627	285	0.0134804	1	0.61097	4.28063	0.934441	4	31	0.00706714	0.129032	ENSG00000228113,ENSG00000239482,ENSG00000258422,ENSG00000274718	FAM155A,SLC8A3,SLC9C1,STEAP4
GO Biological Process	GO:1904743	negative regulation of telomeric DNA binding	442	0.0300476	1	0.878112	7.4623	0.268014	2	0.000694337	0.00518135	745	0.0593795	1	1	16.5875	0.0602865	1	2	0.00176678	0.5	ENSG00000248538,ENSG00000253230	TNKS
GO Biological Process	GO:0022400	regulation of rhodopsin mediated signaling pathway	443	0.0300956	1	0.877528	4.49911	0.666799	3	0.00172746	0.00777202	1741	0.184078	1	1	2.55192	0.783725	2	26	0.00353357	0.0769231	ENSG00000242686,ENSG00000259439,ENSG00000272927	CAMKMT,PDE6B
GO Biological Process	GO:2000553	positive regulation of T-helper 2 cell cytokine production	444	0.0307669	1	0.89508	7.36621	0.27151	2	0.000703394	0.00518135	1603	0.167787	1	1	5.52915	0.18086	1	6	0.00176678	0.166667	ENSG00000197308,ENSG00000232638	GATA3
GO Biological Process	GO:2000683	regulation of cellular response to X-ray	445	0.0312838	1	0.908074	7.29919	0.274003	2	0.000709852	0.00518135	745	0.0593795	1	1	16.5875	0.0602865	1	2	0.00176678	0.5	ENSG00000197308,ENSG00000232638	GATA3
GO Biological Process	GO:0071440	regulation of histone H3-K14 acetylation	446	0.0314659	1	0.911313	7.27598	0.274877	2	0.000712117	0.00518135	1603	0.167787	1	1	5.52915	0.18086	1	6	0.00176678	0.166667	ENSG00000197308,ENSG00000232638	GATA3
GO Biological Process	GO:0097084	vascular smooth muscle cell development	447	0.031481	1	0.909709	7.27407	0.274949	2	0.000712304	0.00518135	374	0.0225121	1	0.77751	8.29373	0.241146	2	8	0.00353357	0.25	ENSG00000197291,ENSG00000238097	HES1,RAMP2
GO Biological Process	GO:0061564	axon development	448	0.0316301	1	0.911979	1.391	25.1617	35	0.0651858	0.0906736	15	7.34062e-05	0.948188	0.0632125	2.30628	11.2736	26	374	0.0459364	0.0695187	ENSG00000197308,ENSG00000204241,ENSG00000224903,ENSG00000224957,ENSG00000225465,ENSG00000227487,ENSG00000231789,ENSG00000232638,ENSG00000234215,ENSG00000234944,ENSG00000236404,ENSG00000237950,ENSG00000240137,ENSG00000244757,ENSG00000245248,ENSG00000245870,ENSG00000247416,ENSG00000248918,ENSG00000249122,ENSG00000249167,ENSG00000250360,ENSG00000250467,ENSG00000251393,ENSG00000251573,ENSG00000255468…	APP,ARTN,AUTS2,B4GAT1,CHL1,CHRNB2,GATA3,ISL1,JAM3,MAP1B,NCAM1,NECTIN1,NEFH,NEFM,NTN3,NUMB,PHOX2B,PIK3CD,PTCH1,RET,SEMA6A,SHH,SIAH2,TRIM32,UNC5C,VLDLR
GO Biological Process	GO:0060397	JAK-STAT cascade involved in growth hormone signaling pathway	449	0.0316427	1	0.910311	4.41035	0.680218	3	0.00176222	0.00777202	919	0.0735153	1	1	4.42332	0.452149	2	15	0.00353357	0.133333	ENSG00000260455,ENSG00000272168,ENSG00000272234	GHR,PRL
GO Biological Process	GO:0040014	regulation of multicellular organism growth	450	0.0318492	1	0.914213	2.35036	2.97827	7	0.00771572	0.0181347	305	0.0154332	1	0.653609	2.97089	2.0196	6	67	0.0106007	0.0895522	ENSG00000236901,ENSG00000260455,ENSG00000271155,ENSG00000271858,ENSG00000272168,ENSG00000272234,ENSG00000273492	APP,CACNA2D2,GHR,GPR21,PRL,PTCH1
GO Biological Process	GO:0014015	positive regulation of gliogenesis	451	0.0319056	1	0.913802	2.56052	2.34327	6	0.00607065	0.015544	156	0.00376633	1	0.311857	3.98099	1.50716	6	50	0.0106007	0.12	ENSG00000224903,ENSG00000228624,ENSG00000237594,ENSG00000238097,ENSG00000243836,ENSG00000248727	HDAC2,HES1,IL6ST,RHEB,SHH,TIAM1
GO Biological Process	GO:0006450	regulation of translational fidelity	452	0.0319688	1	0.913586	7.2129	0.277281	2	0.000718344	0.00518135	1190	0.110757	1	1	3.4921	0.572722	2	19	0.00353357	0.105263	ENSG00000179935,ENSG00000233728	DTD1,YRDC
GO Biological Process	GO:0048645	animal organ formation	453	0.0321044	1	0.915436	2.34625	2.98349	7	0.00772925	0.0181347	352	0.0204196	1	0.749319	3.79142	1.05501	4	35	0.00706714	0.114286	ENSG00000224903,ENSG00000237356,ENSG00000248918,ENSG00000250360,ENSG00000251141,ENSG00000251573,ENSG00000288035	BMP4,FGF10,ISL1,SHH
GO Biological Process	GO:0050714	positive regulation of protein secretion	454	0.0321273	1	0.914072	1.75396	7.98193	14	0.0206786	0.0362694	2916	0.400214	1	1	1.14396	6.99324	8	232	0.0141343	0.0344828	ENSG00000197308,ENSG00000214999,ENSG00000228113,ENSG00000232638,ENSG00000236437,ENSG00000236536,ENSG00000246100,ENSG00000248918,ENSG00000250360,ENSG00000251573,ENSG00000260455,ENSG00000269954,ENSG00000272168,ENSG00000288035	ALOX15B,BLK,CADM1,GATA3,ISL1,SOX4,SRI,TWIST1
GO Biological Process	GO:1990927	calcium ion regulated lysosome exocytosis	455	0.032154	1	0.91282	30.5989	0.0326809	1	8.46656e-05	0.00259067	745	0.0593795	1	1	16.5875	0.0602865	1	2	0.00176678	0.5	ENSG00000256443	SYT7
GO Biological Process	GO:0090230	regulation of centromere complex assembly	456	0.0321703	1	0.911279	7.18805	0.27824	2	0.000720828	0.00518135	1603	0.167787	1	1	5.52915	0.18086	1	6	0.00176678	0.166667	ENSG00000234423,ENSG00000237720	TRAPPC12
GO Biological Process	GO:0046603	negative regulation of mitotic centrosome separation	457	0.0322564	1	0.911719	30.5002	0.0327867	1	8.49396e-05	0.00259067	434	0.0301433	1	0.897144	33.1749	0.0301433	1	1	0.00176678	1	ENSG00000229921	KIF25
GO Biological Process	GO:0010002	cardioblast differentiation	458	0.0323828	1	0.913293	3.37092	1.18662	4	0.00307415	0.0103627	2561	0.328351	1	1	2.55192	0.391862	1	13	0.00176678	0.0769231	ENSG00000248918,ENSG00000250360,ENSG00000251573,ENSG00000288035	ISL1
GO Biological Process	GO:0051784	negative regulation of nuclear division	459	0.0324337	1	0.912736	2.86008	1.7482	5	0.00452902	0.0129534	691	0.0492582	1	0.920793	2.88477	1.38659	4	46	0.00706714	0.0869565	ENSG00000229921,ENSG00000231160,ENSG00000237356,ENSG00000248538,ENSG00000253230	BMP4,KIF25,PTTG2,TNKS
GO Biological Process	GO:0015846	polyamine transport	460	0.0325135	1	0.912993	30.255	0.0330524	1	8.56279e-05	0.00259067	1207	0.115239	1	1	8.29373	0.120573	1	4	0.00176678	0.25	ENSG00000249602	OAZ3
GO Biological Process	GO:0006959	humoral immune response	461	0.0329605	1	0.923538	2.06781	4.35243	9	0.0112757	0.0233161	2557	0.324616	1	1	1.25527	5.5765	7	185	0.0123675	0.0378378	ENSG00000197308,ENSG00000230091,ENSG00000232638,ENSG00000245857,ENSG00000253659,ENSG00000255389,ENSG00000281128,ENSG00000283064,ENSG00000287063	DEFB1,GATA3,HIST1H2BE,IL7,PRSS3,SFTPD,TRAF3IP2
GO Biological Process	GO:2000617	positive regulation of histone H3-K9 acetylation	462	0.0330373	1	0.923685	7.08369	0.282339	2	0.000731447	0.00518135	1772	0.19288	1	1	4.73927	0.211003	1	7	0.00176678	0.142857	ENSG00000197308,ENSG00000232638	GATA3
GO Biological Process	GO:0072643	interferon-gamma secretion	463	0.0330672	1	0.922526	7.08016	0.282479	2	0.000731812	0.00518135	1603	0.167787	1	1	5.52915	0.18086	1	6	0.00176678	0.166667	ENSG00000197308,ENSG00000232638	GATA3
GO Biological Process	GO:0042542	response to hydrogen peroxide	464	0.0330929	1	0.921252	2.18051	3.66886	8	0.00950483	0.0207254	332	0.0173097	1	0.673462	2.43486	3.28561	8	109	0.0141343	0.0733945	ENSG00000213468,ENSG00000228624,ENSG00000232973,ENSG00000246379,ENSG00000255983,ENSG00000262772,ENSG00000272189,ENSG00000273297	AKR1B1,CBX8,CYP1B1,GNAO1,HDAC2,KCNA5,MAP3K5,STK26
GO Biological Process	GO:0051292	nuclear pore complex assembly	465	0.0332665	1	0.924093	7.05678	0.283415	2	0.000734236	0.00518135	2240	0.263719	1	1	3.31749	0.301433	1	10	0.00176678	0.1	ENSG00000245870,ENSG00000250467	TMEM33
GO Biological Process	GO:0090138	regulation of actin cytoskeleton organization by cell-cell adhesion	466	0.0332902	1	0.922768	29.5373	0.0338555	1	8.77085e-05	0.00259067	434	0.0301433	1	0.897144	33.1749	0.0301433	1	1	0.00176678	1	ENSG00000204241	JAM3
GO Biological Process	GO:0060231	mesenchymal to epithelial transition	467	0.0333378	1	0.922107	3.33941	1.19782	4	0.00310315	0.0103627	257	0.0113835	1	0.572144	6.2203	0.482292	3	16	0.00530035	0.1875	ENSG00000197308,ENSG00000225156,ENSG00000232638,ENSG00000237356	BMP4,GATA3,SIX2
GO Biological Process	GO:0035148	tube formation	468	0.03334	1	0.920198	1.74476	8.02402	14	0.0207876	0.0362694	69	0.000854229	1	0.159914	2.9272	4.09948	12	136	0.0212014	0.0882353	ENSG00000197308,ENSG00000224903,ENSG00000227398,ENSG00000232044,ENSG00000232638,ENSG00000234944,ENSG00000236536,ENSG00000237356,ENSG00000251141,ENSG00000254293,ENSG00000260455,ENSG00000271155,ENSG00000271576,ENSG00000272168	BMP4,FGF10,GATA3,HAND1,PRKACB,PTCH1,RET,SETD2,SHH,SOX11,SOX4,TWIST1
GO Biological Process	GO:0003144	embryonic heart tube formation	469	0.0337076	1	0.928359	29.1654	0.0342872	1	8.8827e-05	0.00259067	434	0.0301433	1	0.897144	33.1749	0.0301433	1	1	0.00176678	1	ENSG00000254293	HAND1
GO Biological Process	GO:0002227	innate immune response in mucosa	470	0.033878	1	0.931069	6.98634	0.286273	2	0.00074164	0.00518135	1431	0.141214	1	1	3.0159	0.663152	2	22	0.00353357	0.0909091	ENSG00000245857,ENSG00000283064	DEFB1,HIST1H2BE
GO Biological Process	GO:0016574	histone ubiquitination	471	0.0340314	1	0.9333	3.31721	1.20583	4	0.00312392	0.0103627	429	0.0292118	1	0.879555	3.40255	1.17559	4	39	0.00706714	0.102564	ENSG00000223486,ENSG00000223949,ENSG00000241163,ENSG00000262772	BCOR,CBX8,RYBP,UBE2U
GO Biological Process	GO:2000667	positive regulation of interleukin-13 secretion	472	0.0344176	1	0.941889	6.92574	0.288778	2	0.000748129	0.00518135	1603	0.167787	1	1	5.52915	0.18086	1	6	0.00176678	0.166667	ENSG00000197308,ENSG00000232638	GATA3
GO Biological Process	GO:0048771	tissue remodeling	473	0.0347244	1	0.948277	2.15935	3.70481	8	0.00959796	0.0207254	349	0.0200144	1	0.74076	2.55192	2.74304	7	91	0.0123675	0.0769231	ENSG00000229589,ENSG00000231305,ENSG00000251141,ENSG00000253659,ENSG00000255390,ENSG00000255410,ENSG00000265971,ENSG00000269416	ACE,ACVR2B,FGF10,IL7,RAB7A,TPP1,ZNF675
GO Biological Process	GO:0007507	heart development	474	0.034762	1	0.947301	1.373	26.2199	36	0.0679273	0.0932643	216	0.00790333	1	0.472627	1.70858	14.0468	24	466	0.0424028	0.0515021	ENSG00000197291,ENSG00000197308,ENSG00000223486,ENSG00000224903,ENSG00000227398,ENSG00000228113,ENSG00000229589,ENSG00000230461,ENSG00000232044,ENSG00000232638,ENSG00000236536,ENSG00000237125,ENSG00000237356,ENSG00000238097,ENSG00000241158,ENSG00000241684,ENSG00000248174,ENSG00000248918,ENSG00000250043,ENSG00000250360,ENSG00000250957,ENSG00000251216,ENSG00000251573,ENSG00000254293,ENSG00000255410…	ACVR2B,ADAMTS9,BCOR,BMP4,CCM2L,DCHS1,FOXN4,GATA3,GATA4,HAND1,HAND2,HES1,HEXIM1,ISL1,OBSL1,PROX1,PTCH1,RAMP2,SETD2,SHH,SOX11,SOX4,SRI,TWIST1
GO Biological Process	GO:0032206	positive regulation of telomere maintenance	475	0.0349825	1	0.951303	2.8008	1.78521	5	0.00462488	0.0129534	876	0.0633902	1	0.934716	2.65399	1.50716	4	50	0.00706714	0.08	ENSG00000178977,ENSG00000248538,ENSG00000253230,ENSG00000259366,ENSG00000272677	AURKB,HMBOX1,HNRNPD,TNKS
GO Biological Process	GO:1990542	mitochondrial transmembrane transport	476	0.0352186	1	0.955712	2.79556	1.78855	5	0.00463354	0.0129534	2174	0.240912	1	1	1.59879	2.50189	4	83	0.00706714	0.0481928	ENSG00000239911,ENSG00000242686,ENSG00000256139,ENSG00000261420,ENSG00000272927	ACACB,ATP5I,MPC1,PRKAG2
GO Biological Process	GO:0051958	methotrexate transport	477	0.0354441	1	0.959814	27.7117	0.0360858	1	9.34865e-05	0.00259067	745	0.0593795	1	1	16.5875	0.0602865	1	2	0.00176678	0.5	ENSG00000233922	SLC19A1
GO Biological Process	GO:2000662	regulation of interleukin-5 secretion	478	0.035495	1	0.959181	6.80889	0.293734	2	0.000760968	0.00518135	1603	0.167787	1	1	5.52915	0.18086	1	6	0.00176678	0.166667	ENSG00000197308,ENSG00000232638	GATA3
GO Biological Process	GO:0042776	mitochondrial ATP synthesis coupled proton transport	479	0.0355617	1	0.958979	6.80183	0.294039	2	0.000761758	0.00518135	3225	0.474336	1	1	1.57976	0.633008	1	21	0.00176678	0.0476191	ENSG00000242686,ENSG00000272927	ATP5I
GO Biological Process	GO:0031507	heterochromatin assembly	480	0.0356796	1	0.960152	6.7894	0.294577	2	0.000763152	0.00518135	2240	0.263719	1	1	3.31749	0.301433	1	10	0.00176678	0.1	ENSG00000262877,ENSG00000287431	BAHCC1
GO Biological Process	GO:0035854	eosinophil fate commitment	481	0.0359116	1	0.964386	27.3444	0.0365705	1	9.47422e-05	0.00259067	745	0.0593795	1	1	16.5875	0.0602865	1	2	0.00176678	0.5	ENSG00000244300	GATA2
GO Biological Process	GO:0010725	regulation of primitive erythrocyte differentiation	481	0.0359116	1	0.964386	27.3444	0.0365705	1	9.47422e-05	0.00259067	745	0.0593795	1	1	16.5875	0.0602865	1	2	0.00176678	0.5	ENSG00000244300	GATA2
GO Biological Process	GO:1902533	positive regulation of intracellular signal transduction	483	0.0359901	1	0.962493	1.29899	37.7217	49	0.0977247	0.126943	355	0.0206074	1	0.749819	1.39831	28.6059	40	949	0.0706714	0.0421496	ENSG00000130600,ENSG00000197308,ENSG00000213468,ENSG00000214999,ENSG00000223949,ENSG00000227110,ENSG00000228624,ENSG00000229980,ENSG00000230922,ENSG00000231789,ENSG00000232044,ENSG00000232638,ENSG00000232973,ENSG00000234215,ENSG00000237125,ENSG00000237356,ENSG00000237594,ENSG00000238097,ENSG00000241163,ENSG00000243836,ENSG00000244757,ENSG00000245598,ENSG00000248174,ENSG00000248727,ENSG00000248918…	ADRA2C,AKR1B1,ALOX12B,APP,ARHGAP8,AUTS2,BMP4,C1QTNF1,CARTPT,CYP1B1,F10,FGF10,GATA3,GHR,HAND2,HDAC2,HES1,HEXIM1,IGF2,IL6ST,ISL1,LMCD1,MAP3K1,MAP3K5,MIB2,NTF3,NTRK2,PIK3CD,PRKD2,PRL,PROK2,RHEB,ROR1,RPS7,SOX11,SPAG9,STK26,TIAM1,TRAF3IP2,TRIM32
GO Biological Process	GO:0048568	embryonic organ development	484	0.0360231	1	0.961386	1.40903	22.001	31	0.0569973	0.0803109	163	0.00425834	1	0.337454	1.82541	12.5999	23	418	0.040636	0.0550239	ENSG00000130600,ENSG00000197308,ENSG00000205086,ENSG00000224189,ENSG00000224903,ENSG00000225156,ENSG00000227398,ENSG00000230461,ENSG00000231764,ENSG00000232044,ENSG00000232638,ENSG00000236502,ENSG00000236536,ENSG00000237125,ENSG00000237356,ENSG00000238097,ENSG00000244300,ENSG00000248174,ENSG00000250043,ENSG00000250957,ENSG00000251141,ENSG00000251216,ENSG00000253553,ENSG00000254293,ENSG00000256139…	BMP4,DLX6,FGF10,FOXN4,GATA2,GATA3,GATA4,HAND1,HAND2,HES1,HOXD3,IGF2,MMP16,PKDCC,PROX1,PTCH1,SETD2,SHH,SIX2,SIX3,SOX11,TWIST1,ZFAT
GO Biological Process	GO:0035881	amacrine cell differentiation	485	0.0362918	1	0.966558	6.72583	0.297361	2	0.000770365	0.00518135	220	0.00853779	1	0.501285	13.27	0.150716	2	5	0.00353357	0.4	ENSG00000224825,ENSG00000256139	FOXN4,RORB
GO Biological Process	GO:0030855	epithelial cell differentiation	486	0.0364053	1	0.967587	1.3905	23.7324	33	0.0614829	0.0854922	1367	0.124544	1	1	1.2799	19.5328	25	648	0.0441696	0.0385803	ENSG00000152931,ENSG00000175147,ENSG00000197308,ENSG00000225156,ENSG00000228624,ENSG00000228709,ENSG00000229589,ENSG00000230461,ENSG00000231764,ENSG00000232044,ENSG00000232638,ENSG00000235890,ENSG00000236502,ENSG00000237356,ENSG00000237975,ENSG00000238097,ENSG00000247199,ENSG00000251141,ENSG00000251393,ENSG00000255390,ENSG00000255410,ENSG00000255571,ENSG00000258944,ENSG00000259172,ENSG00000259439…	ACVR2B,BMP4,CERS3,DLX6,FGF10,FLG,GATA3,GATA4,HDAC2,HES1,HRNR,KAZN,KRTAP10-1,NUMB,PCSK6,PDE4D,PROX1,PTCH1,RHCG,SIX2,SIX3,SOX11,SOX4,SPINK6,TPP1
GO Biological Process	GO:0060212	negative regulation of nuclear-transcribed mRNA poly(A) tail shortening	487	0.0365618	1	0.96975	26.8492	0.0372451	1	9.64899e-05	0.00259067	434	0.0301433	1	0.897144	33.1749	0.0301433	1	1	0.00176678	1	ENSG00000229980	TOB1
GO Biological Process	GO:0043393	regulation of protein binding	488	0.0365646	1	0.967838	1.72185	8.13077	14	0.0210642	0.0362694	567	0.0335408	1	0.764102	1.88105	5.84779	11	194	0.0194346	0.056701	ENSG00000178977,ENSG00000229980,ENSG00000237356,ENSG00000237594,ENSG00000243107,ENSG00000248918,ENSG00000250360,ENSG00000250986,ENSG00000251573,ENSG00000265971,ENSG00000273492,ENSG00000278012,ENSG00000286872,ENSG00000288035	ACE,APP,AURKB,BMP4,BTBD1,CCM2L,ISL1,KRIT1,LRPAP1,SPAG9,TIAM1
GO Biological Process	GO:0050767	regulation of neurogenesis	489	0.0365874	1	0.966462	1.27841	42.2401	54	0.10943	0.139896	5	7.04108e-06	0.0909497	0.0181899	2.05255	20.9496	43	695	0.0759717	0.0618705	ENSG00000179743,ENSG00000197308,ENSG00000203930,ENSG00000224189,ENSG00000224903,ENSG00000225156,ENSG00000225489,ENSG00000228624,ENSG00000229980,ENSG00000230461,ENSG00000230910,ENSG00000232044,ENSG00000232638,ENSG00000234944,ENSG00000236404,ENSG00000236502,ENSG00000237356,ENSG00000237594,ENSG00000238097,ENSG00000243836,ENSG00000244300,ENSG00000244757,ENSG00000245248,ENSG00000245870,ENSG00000248540…	ADGRB3,ADRA2C,APP,BMP4,CHRNA3,CHRNB2,ENSG00000260272,GATA2,GATA3,HDAC2,HES1,HOXD3,IDH2,IL6ST,ISL1,ISLR2,KDM4C,KIF13B,LIG4,MAP1B,NTF3,NTRK2,NUMB,OBSL1,PHOX2B,PROX1,RAP1GAP2,RET,RHEB,RIMS2,SEMA6A,SHH,SIX3,SOX11,SOX3,SPAG9,SPEN,STMN2,THY1,TIAM1,TLX3,TRIM32,VLDLR
GO Biological Process	GO:0060298	positive regulation of sarcomere organization	490	0.036632	1	0.965665	6.69119	0.298901	2	0.000774354	0.00518135	1207	0.115239	1	1	8.29373	0.120573	1	4	0.00176678	0.25	ENSG00000230461,ENSG00000274895	PROX1
GO Biological Process	GO:0030222	eosinophil differentiation	491	0.0366714	1	0.964734	26.7674	0.0373589	1	9.67847e-05	0.00259067	999	0.0877359	1	1	11.0583	0.0904298	1	3	0.00176678	0.333333	ENSG00000244300	GATA2
GO Biological Process	GO:0043241	protein complex disassembly	492	0.0366862	1	0.963162	2.1353	3.74655	8	0.00970609	0.0207254	1186	0.108499	1	1	1.66918	4.79278	8	159	0.0141343	0.0503145	ENSG00000130600,ENSG00000226508,ENSG00000236532,ENSG00000238197,ENSG00000249602,ENSG00000251141,ENSG00000273080,ENSG00000275902	MRPL12,MRPL23,MRPL35,MRPL9,MRPS30,MRPS9,N6AMT1,SYNJ1
GO Biological Process	GO:0034402	recruitment of 3'-end processing factors to RNA polymerase II holoenzyme complex	493	0.0367177	1	0.962034	26.733	0.037407	1	9.69093e-05	0.00259067	745	0.0593795	1	1	16.5875	0.0602865	1	2	0.00176678	0.5	ENSG00000286873	POLR2D
GO Biological Process	GO:0001838	embryonic epithelial tube formation	494	0.0367794	1	0.961698	1.81172	6.62355	12	0.0171595	0.0310881	145	0.00342386	1	0.305007	2.76458	3.61719	10	120	0.0176678	0.0833333	ENSG00000197308,ENSG00000227398,ENSG00000232044,ENSG00000232638,ENSG00000234944,ENSG00000236536,ENSG00000237356,ENSG00000254293,ENSG00000260455,ENSG00000271155,ENSG00000271576,ENSG00000272168	BMP4,GATA3,HAND1,PRKACB,PTCH1,RET,SETD2,SOX11,SOX4,TWIST1
GO Biological Process	GO:0043502	regulation of muscle adaptation	495	0.0367847	1	0.959894	2.13413	3.74861	8	0.00971141	0.0207254	2661	0.345272	1	1	1.44239	2.07988	3	69	0.00530035	0.0434783	ENSG00000227110,ENSG00000237125,ENSG00000248174,ENSG00000248727,ENSG00000250043,ENSG00000250957,ENSG00000251216,ENSG00000286039	HAND2,IL6ST,LMCD1
GO Biological Process	GO:0006097	glyoxylate cycle	496	0.0369619	1	0.962574	26.5531	0.0376604	1	9.75659e-05	0.00259067	745	0.0593795	1	1	16.5875	0.0602865	1	2	0.00176678	0.5	ENSG00000259291	IDH2
GO Biological Process	GO:0035457	cellular response to interferon-alpha	497	0.0369863	1	0.961272	6.65563	0.300497	2	0.000778491	0.00518135	2240	0.263719	1	1	3.31749	0.301433	1	10	0.00176678	0.1	ENSG00000197308,ENSG00000232638	GATA3
GO Biological Process	GO:2000288	positive regulation of myoblast proliferation	498	0.0372619	1	0.966489	6.62832	0.301736	2	0.000781699	0.00518135	269	0.0125521	1	0.602737	11.0583	0.18086	2	6	0.00353357	0.333333	ENSG00000238197,ENSG00000255983	KCNA5,PAXBP1
GO Biological Process	GO:0097198	histone H3-K36 trimethylation	499	0.0375082	1	0.970928	26.159	0.0382278	1	9.90358e-05	0.00259067	434	0.0301433	1	0.897144	33.1749	0.0301433	1	1	0.00176678	1	ENSG00000227398	SETD2
GO Biological Process	GO:0031990	mRNA export from nucleus in response to heat stress	500	0.037794	1	0.97637	25.9573	0.0385248	1	9.98051e-05	0.00259067	745	0.0593795	1	1	16.5875	0.0602865	1	2	0.00176678	0.5	ENSG00000286873	POLR2D
#
# Ontology	TermsTested	MinAnnotCount	MaxAnnotCount
#
# GO Biological Process	12917	1	1000
