# Supplementary material for: ZMYND8 suppresses MAPT213 LncRNA transcription to promote neuronal differentiation
Source: Cell Death Dis. 2022 Sep 5;13(9):766. doi: 10.1038/s41419-022-05212-x (PMC9445031; doi:10.1038/s41419-022-05212-x)
Supplement: Supplementary file 5 — Supplementary Table 6 [file 41419_2022_5212_MOESM5_ESM.xlsx]

## Sheet: Sheet1
ZMYND8 regulated lncRNA_filtered_Upregulated
ensembl_gene_id	external_gene_name.x	gene_biotype	baseMean	log2FoldChange	lfcSE	stat	pvalue	padj	chromosome_name	start_position	end_position	strand
ENSG00000287705	AL139232.1	lncRNA	45.6878	8.27865	1.47913	5.59698	2.18e-08	2.33e-07	6	83852312	83854167	-1
ENSG00000235597	LINC01102	lncRNA	68.3918	8.09305	1.4836	5.45502	4.9e-08	5.02e-07	2	104430130	104532747	1
ENSG00000224825	RORB-AS1	lncRNA	77.3923	6.86194	1.0433	6.57713	4.8e-11	6.69e-10	9	74485551	74499127	-1
ENSG00000214870	AC004540.1	lncRNA	72.867	6.59977	1.07734	6.12601	9.01e-10	1.12e-08	7	26398593	26497595	1
ENSG00000232044	SILC1	lncRNA	160.199	6.54978	0.75697	8.65263	5.03e-18	1.22e-16	2	5932543	6003510	1
ENSG00000225988	LAMP5-AS1	lncRNA	32.3381	6.32631	1.53554	4.11994	3.79e-05	0.000266359	20	9505180	9514998	-1
ENSG00000267649	AC010327.5	lncRNA	24.0774	6.32097	1.47413	4.28792	1.8e-05	0.000132562	19	55216660	55221616	1
ENSG00000261754	AC008555.1	lncRNA	131.428	6.26534	0.672223	9.32032	1.16e-20	3.32e-19	19	34811589	34814345	-1
ENSG00000267868	AL356740.1	lncRNA	61.3195	6.19108	0.884159	7.00222	2.52e-12	3.93e-11	13	112964835	112966131	-1
ENSG00000269086	AC008555.2	lncRNA	25.7489	6.0949	1.5096	4.03743	5.4e-05	0.00036999	19	34837889	34872479	1
ENSG00000255020	AF131216.3	lncRNA	27.9057	6.07346	0.975172	6.22809	4.72e-10	5.99e-09	8	11345748	11347502	-1
ENSG00000249122	AC105389.1	lncRNA	20.3395	6.02411	1.5492	3.88854	0.000100851	0.00066072	4	41750345	41757341	1
ENSG00000249167	SEMA6A-AS2	lncRNA	24.9801	5.94174	1.47464	4.0293	5.59e-05	0.000382048	5	116574482	116611200	1
ENSG00000271109	AC008555.4	lncRNA	23.5639	5.9003	1.48571	3.97137	7.15e-05	0.000480425	19	34849046	34860747	-1
ENSG00000246100	LINC00900	lncRNA	23.1955	5.86938	1.47554	3.97777	6.96e-05	0.000468412	11	115753889	115760646	-1
ENSG00000254377	MIR124-2HG	lncRNA	46.3137	5.49451	0.779734	7.04664	1.83e-12	2.89e-11	8	64373151	64383787	1
ENSG00000250986	LINC02600	lncRNA	51.4546	5.47534	0.600965	9.11091	8.17e-20	2.22e-18	4	3758748	3763390	-1
ENSG00000226508	LINC01918	lncRNA	32.6509	5.38286	1.12757	4.77388	1.81e-06	1.53e-05	2	105144113	105145424	1
ENSG00000259834	AL365361.1	lncRNA	166.467	5.30687	0.450343	11.7841	4.72e-32	2.38e-30	1	110653560	110657040	-1
ENSG00000268658	LINC00664	lncRNA	127.255	5.23801	0.612324	8.55432	1.19e-17	2.79e-16	19	21483374	21503238	1
ENSG00000287726	AC005740.5	lncRNA	26.5815	5.23206	0.920982	5.68096	1.34e-08	1.47e-07	5	141882815	141907939	1
ENSG00000229970	AC007128.1	lncRNA	46.1724	5.19711	1.45801	3.56453	0.000364505	0.00215942	7	8262264	8344516	1
ENSG00000253230	MIR124-1HG	lncRNA	132.988	5.17093	0.392981	13.1582	1.53e-39	1.03e-37	8	9899871	9906678	-1
ENSG00000274253	AC138649.1	lncRNA	231.79	5.13478	0.43863	11.7064	1.18e-31	5.84e-30	15	22757841	22778741	1
ENSG00000286391	AL592078.2	lncRNA	57.9683	5.04216	0.789463	6.38682	1.69e-10	2.25e-09	1	154564855	154567748	-1
ENSG00000245067	IGFBP7-AS1	lncRNA	57.4521	5.03755	1.57484	3.19878	0.00138012	0.00726083	4	57109762	57207459	1
ENSG00000267767	LINC01801	lncRNA	92.7104	4.9936	0.49003	10.1904	2.19e-24	7.73e-23	19	34788527	34832869	-1
ENSG00000272079	AC004233.2	lncRNA	35.4412	4.94894	0.67094	7.37614	1.63e-13	2.8e-12	16	3006120	3007388	1
ENSG00000259017	AL133163.3	lncRNA	85.7643	4.84938	0.795772	6.09393	1.1e-09	1.35e-08	14	35447003	35447625	-1
ENSG00000285634	AL583827.1	lncRNA	20.8058	4.82748	1.1202	4.3095	1.64e-05	0.000121044	9	85369591	85444230	-1
ENSG00000234423	LINC01250	lncRNA	51.3306	4.75792	1.08948	4.36716	1.26e-05	9.45e-05	2	2895048	3126026	-1
ENSG00000203930	LINC00632	lncRNA	3486.22	4.72906	0.168629	28.0442	4.71e-173	5.39e-170	X	140709562	140793215	1
ENSG00000239482	AC112487.1	lncRNA	37.9557	4.72839	1.11159	4.25371	2.1e-05	0.000152513	3	112302478	112332791	1
ENSG00000250448	AC092335.1	lncRNA	64.7711	4.65669	0.796014	5.85	4.92e-09	5.64e-08	5	16180238	16185585	1
ENSG00000242593	AC006148.1	lncRNA	135.959	4.63373	0.588924	7.86814	3.6e-15	7.06e-14	7	124032126	124489572	1
ENSG00000259439	LINC01833	lncRNA	651.073	4.61054	0.244611	18.8485	3.02e-79	5.7e-77	2	44921077	44939199	-1
ENSG00000246379	AC040168.1	lncRNA	43.8483	4.60152	0.74	6.21826	5.03e-10	6.36e-09	16	55984009	56191118	-1
ENSG00000239911	PRKAG2-AS1	lncRNA	46.1812	4.59166	0.797559	5.75714	8.56e-09	9.56e-08	7	151877042	151879223	1
ENSG00000260918	AC107398.3	lncRNA	20.589	4.54271	1.12688	4.03124	5.55e-05	0.000379141	4	47431960	47438959	1
ENSG00000250467	PHOX2B-AS1	lncRNA	82.9523	4.51181	0.643248	7.01411	2.31e-12	3.62e-11	4	41748293	41824119	1
ENSG00000277200	AC005696.4	lncRNA	394.469	4.46476	0.248862	17.9407	5.67e-72	8.97e-70	17	2720801	2723947	-1
ENSG00000236532	LINC01695	lncRNA	97.3018	4.45546	0.495614	8.98977	2.48e-19	6.56e-18	21	28116094	28228667	-1
ENSG00000241163	LINC00877	lncRNA	34.0279	4.39394	0.738508	5.94975	2.69e-09	3.16e-08	3	71943592	72279503	-1
ENSG00000279607	AL358613.2	lncRNA	71.7248	4.39242	0.36312	12.0963	1.1e-33	5.99e-32	10	93071972	93073466	1
ENSG00000235280	MCF2L-AS1	lncRNA	71.3137	4.38273	0.535275	8.1878	2.66e-16	5.68e-15	13	112967484	112968824	-1
ENSG00000237361	TUSC8	lncRNA	23.3892	4.35807	1.58192	2.75492	0.0058706	0.0266942	13	44400250	44405984	-1
ENSG00000254035	AC104117.3	lncRNA	20.97	4.3185	1.11362	3.8779	0.00010536	0.000688457	5	178969390	178990116	1
ENSG00000236502	SIX3-AS1	lncRNA	159.836	4.24607	0.439647	9.65789	4.55e-22	1.4e-20	2	44940154	44941873	-1
ENSG00000224957	LINC01266	lncRNA	26.6423	4.17377	0.969331	4.30582	1.66e-05	0.000122963	3	536062	846561	1
ENSG00000282390	AL392083.1	lncRNA	1010.41	4.16779	0.271399	15.3567	3.19e-53	3.25e-51	10	1290018	1293002	-1
ENSG00000255545	AP004608.1	lncRNA	25.0054	4.07928	0.688289	5.9267	3.09e-09	3.61e-08	11	134412284	134505665	1
ENSG00000272163	AF106564.1	lncRNA	325.009	4.05148	0.201591	20.0976	7.75e-90	1.86e-87	8	24912165	24914717	-1
ENSG00000205086	C2orf91	lncRNA	32.0623	4.02931	1.09735	3.67185	0.000240798	0.00147691	2	41935368	41956806	-1
ENSG00000273032	DGCR5	lncRNA	220.209	4.02152	0.354592	11.3413	8.2e-30	3.78e-28	22	18970439	19031242	1
ENSG00000225156	AC012354.1	lncRNA	361.574	4.01866	0.289612	13.876	8.85e-44	6.96e-42	2	44954664	44968762	1
ENSG00000130600	H19	lncRNA	1299.28	4.00317	0.733626	5.45668	4.85e-08	4.98e-07	11	1995176	2001470	-1
ENSG00000238097	LINC02037	lncRNA	86.8937	3.98719	0.421568	9.458	3.14e-21	9.28e-20	3	194247638	194260720	1
ENSG00000251393	AC005280.1	lncRNA	92.9159	3.88922	0.438442	8.87054	7.28e-19	1.87e-17	14	73462362	73477175	1
ENSG00000274492	AL121768.1	lncRNA	84.6917	3.86351	0.494043	7.82019	5.27e-15	1.02e-13	14	88819608	88822151	-1
ENSG00000204860	FAM201A	lncRNA	33.5365	3.85884	0.668224	5.77477	7.71e-09	8.66e-08	9	38620474	38624990	1
ENSG00000250043	AC106895.1	lncRNA	63.1181	3.71227	0.941477	3.94303	8.05e-05	0.000536486	4	173877471	173913252	-1
ENSG00000251364	AC107884.1	lncRNA	27.953	3.70318	0.632084	5.85868	4.67e-09	5.37e-08	11	7418826	7513644	-1
ENSG00000230922	AL079301.1	lncRNA	36.1555	3.65957	0.647219	5.6543	1.56e-08	1.7e-07	22	45000565	45003619	-1
ENSG00000267543	AC015802.3	lncRNA	49.164	3.60273	0.559642	6.43756	1.21e-10	1.63e-09	17	76549951	76550826	1
ENSG00000267750	RUNDC3A-AS1	lncRNA	48.6613	3.56611	0.375687	9.49224	2.26e-21	6.75e-20	17	44299574	44315315	-1
ENSG00000230461	PROX1-AS1	lncRNA	234.83	3.56478	0.304009	11.7259	9.39e-32	4.65e-30	1	213817751	213988508	-1
ENSG00000285735	LINC02717	lncRNA	73.5188	3.54919	0.395021	8.98482	2.59e-19	6.85e-18	11	134994982	135007779	-1
ENSG00000278012	AL031658.2	lncRNA	43.0238	3.54186	0.64807	5.46524	4.62e-08	4.76e-07	20	31970181	31970831	1
ENSG00000231764	DLX6-AS1	lncRNA	374.746	3.52507	0.232283	15.1757	5.12e-52	5e-50	7	96955141	97014088	-1
ENSG00000286872	AC024270.5	lncRNA	30.7253	3.52082	0.751482	4.68517	2.8e-06	2.31e-05	15	83095333	83108754	-1
ENSG00000226777	FAM30A	lncRNA	83.3115	3.51584	0.53826	6.53186	6.5e-11	8.94e-10	14	105917979	105932642	1
ENSG00000261478	AC013391.3	lncRNA	24.661	3.51129	0.622342	5.64206	1.68e-08	1.82e-07	15	89508961	89510416	1
ENSG00000245870	LINC00682	lncRNA	792.463	3.49792	0.243125	14.3873	6.21e-47	5.31e-45	4	41872747	41882955	-1
ENSG00000268119	AC010615.2	lncRNA	625.2	3.47812	0.204829	16.9806	1.14e-64	1.55e-62	19	21444241	21463908	-1
ENSG00000176840	MIR7-3HG	lncRNA	37.2275	3.45232	0.57266	6.02858	1.65e-09	1.99e-08	19	4769031	4785077	1
ENSG00000256443	AP003559.1	lncRNA	25.8445	3.45041	0.985747	3.5003	0.000464733	0.00269851	11	61539516	61542259	-1
ENSG00000233922	LINC01694	lncRNA	132.946	3.43801	0.389291	8.83147	1.03e-18	2.63e-17	21	45593654	45603088	1
ENSG00000237720	AC011995.2	lncRNA	29.8978	3.43262	0.864598	3.97019	7.18e-05	0.000482661	2	2707368	2840512	-1
ENSG00000269954	AC022239.1	lncRNA	77.4489	3.39595	0.413536	8.21199	2.18e-16	4.67e-15	8	11552488	11564694	-1
ENSG00000260572	AC069224.1	lncRNA	27.6897	3.38575	0.644427	5.25389	1.49e-07	1.45e-06	3	160753428	160755142	-1
ENSG00000251408	AC113615.1	lncRNA	21.7281	3.29542	0.72155	4.56714	4.94e-06	3.94e-05	4	6202328	6206649	1
ENSG00000248174	LINC02268	lncRNA	789.147	3.29353	0.231243	14.2427	4.97e-46	4.13e-44	4	174091766	174220398	-1
ENSG00000251216	AC106895.2	lncRNA	792.498	3.28832	0.232577	14.1386	2.2e-45	1.8e-43	4	173924207	173991024	-1
ENSG00000278266	AC079949.2	lncRNA	76.3148	3.26804	0.360145	9.07426	1.14e-19	3.08e-18	12	127147149	127150081	1
ENSG00000254489	MPPED2-AS1	lncRNA	22.0139	3.24635	0.839437	3.8673	0.000110048	0.000716544	11	30584130	30632583	1
ENSG00000248127	AC026774.1	lncRNA	25.5443	3.2352	0.878351	3.68327	0.000230259	0.00141678	5	76081946	76084186	-1
ENSG00000197291	RAMP2-AS1	lncRNA	129.209	3.19105	0.310977	10.2614	1.05e-24	3.76e-23	17	42753914	42761257	-1
ENSG00000242686	PDE6B-AS1	lncRNA	33.8759	3.19005	0.504756	6.31999	2.62e-10	3.4e-09	4	652850	656213	-1
ENSG00000258422	AL160191.1	lncRNA	32.0581	3.16778	0.779254	4.06514	4.8e-05	0.000331499	14	70187123	70230187	1
ENSG00000224848	AL589843.1	lncRNA	45.1822	3.15964	0.592176	5.33564	9.52e-08	9.48e-07	9	96687050	96774318	1
ENSG00000253659	AC138646.1	lncRNA	334.519	3.14741	0.300847	10.4618	1.29e-25	4.87e-24	8	79259402	79314951	1
ENSG00000273301	AC016717.2	lncRNA	115.556	3.1185	0.398102	7.83342	4.75e-15	9.22e-14	2	225698514	225703654	1
ENSG00000226530	AL158055.1	lncRNA	143.805	3.11138	0.340101	9.1484	5.78e-20	1.58e-18	X	51395959	51465661	1
ENSG00000239268	AC092691.1	lncRNA	241.164	3.07711	0.366414	8.3979	4.55e-17	1.03e-15	3	117672154	117997592	-1
ENSG00000229921	KIF25-AS1	lncRNA	65.1123	3.06786	0.408397	7.51195	5.83e-14	1.05e-12	6	167992822	167997110	-1
ENSG00000254293	AC026688.2	lncRNA	47.1778	3.06727	0.60844	5.0412	4.63e-07	4.23e-06	5	154483917	154486150	-1
ENSG00000082929	LINC01587	lncRNA	65.8233	3.05295	0.445396	6.85446	7.16e-12	1.08e-10	4	5524569	5527801	1
ENSG00000234944	LINC02623	lncRNA	207.677	3.03777	0.274982	11.0472	2.26e-28	9.83e-27	10	42871521	42874060	1
ENSG00000265096	C1QTNF1-AS1	lncRNA	221.24	2.99768	0.198217	15.1233	1.14e-51	1.09e-49	17	79018131	79027673	-1
ENSG00000204044	SLC12A5-AS1	lncRNA	92.1121	2.99201	0.327387	9.13904	6.3e-20	1.72e-18	20	46013500	46022073	-1
ENSG00000231527	FAM27C	lncRNA	61.3665	2.96069	0.443787	6.67142	2.53e-11	3.62e-10	9	61854148	62096920	1
ENSG00000253477	AC012213.1	lncRNA	42.9552	2.93545	0.539653	5.43952	5.34e-08	5.46e-07	8	103483398	103501676	-1
ENSG00000241158	ADAMTS9-AS1	lncRNA	29.3398	2.92438	0.44577	6.56028	5.37e-11	7.47e-10	3	64561322	64592757	1
ENSG00000271830	AC012213.4	lncRNA	58.425	2.90215	0.546806	5.30746	1.11e-07	1.1e-06	8	103481266	103481619	-1
ENSG00000286451	AL499602.1	lncRNA	23.8054	2.8766	0.6984	4.11884	3.81e-05	0.000267494	9	83063398	83069143	1
ENSG00000275038	AC091980.2	lncRNA	82.5282	2.86604	0.32749	8.75155	2.1e-18	5.21e-17	5	171305980	171309777	-1
ENSG00000228971	LINC02607	lncRNA	67.1416	2.86385	0.713432	4.01419	5.97e-05	0.000405527	1	95510059	95782342	1
ENSG00000284642	AL139424.2	lncRNA	59.5819	2.83663	0.447936	6.33267	2.41e-10	3.14e-09	1	10395416	10397432	1
ENSG00000261762	AC027228.2	lncRNA	614.378	2.82808	0.273696	10.3329	5e-25	1.82e-23	15	78589123	78591276	-1
ENSG00000236437	LINC02151	lncRNA	70.1597	2.82624	0.941661	3.00133	0.00268801	0.0132472	11	116496899	116500630	-1
ENSG00000226476	LINC01748	lncRNA	27.7457	2.80448	0.727053	3.85732	0.000114637	0.000743796	1	60515716	60640507	-1
ENSG00000233728	AL929472.3	lncRNA	22.9891	2.78024	0.592978	4.68861	2.75e-06	2.27e-05	1	37799720	37800879	-1
ENSG00000244953	AC087521.1	lncRNA	20.3669	2.77063	0.704475	3.93291	8.39e-05	0.000557592	11	43943787	43947206	-1
ENSG00000231252	AC099792.1	lncRNA	49.7521	2.75773	0.497014	5.54859	2.88e-08	3.03e-07	1	60659631	60868009	-1
ENSG00000288577	AL117334.1	lncRNA	38.5029	2.75225	0.463633	5.93626	2.92e-09	3.41e-08	20	3406380	3410036	1
ENSG00000236404	VLDLR-AS1	lncRNA	188.984	2.72823	0.251751	10.837	2.3e-27	9.53e-26	9	2421597	2622457	-1
ENSG00000241684	ADAMTS9-AS2	lncRNA	240.229	2.71125	0.241501	11.2266	3.02e-29	1.36e-27	3	64684909	65053439	1
ENSG00000203809	LIN28B-AS1	lncRNA	27.0302	2.70654	0.70768	3.82452	0.000131027	0.000841866	6	104864464	104941447	-1
ENSG00000235010	AL512622.1	lncRNA	23.7201	2.69541	0.516186	5.22179	1.77e-07	1.71e-06	10	132181225	132185962	-1
ENSG00000260231	KDM7A-DT	lncRNA	127.188	2.65613	0.256441	10.3576	3.86e-25	1.42e-23	7	140177184	140179640	1
ENSG00000230910	AL391807.1	lncRNA	87.9642	2.65354	0.324976	8.16533	3.21e-16	6.81e-15	6	68627879	68635161	-1
ENSG00000258748	AL359399.1	lncRNA	27.6422	2.65207	0.649898	4.08074	4.49e-05	0.000311742	14	104137150	104137898	-1
ENSG00000245598	DACT3-AS1	lncRNA	46.1202	2.60715	0.404277	6.44893	1.13e-10	1.52e-09	19	46660364	46677447	1
ENSG00000241213	LINC02024	lncRNA	43.6038	2.59943	0.7162	3.62948	0.000283998	0.0017185	3	117678693	117691005	-1
ENSG00000250360	AC008808.2	lncRNA	54.6269	2.59166	0.557105	4.65201	3.29e-06	2.68e-05	5	50965687	50967008	-1
ENSG00000258913	LINC02691	lncRNA	137.814	2.58948	0.281814	9.18863	3.98e-20	1.1e-18	14	104223584	104288069	1
ENSG00000196951	SCOC-AS1	lncRNA	39.7059	2.52354	0.557928	4.52306	6.1e-06	4.79e-05	4	140283724	140373403	-1
ENSG00000196167	COLCA1	lncRNA	630.408	2.51293	0.198992	12.6283	1.47e-36	8.96e-35	11	111290787	111305498	-1
ENSG00000272189	AL024508.1	lncRNA	36.1855	2.50672	0.769909	3.25586	0.00113049	0.00605422	6	136550661	136552554	1
ENSG00000255571	MIR9-3HG	lncRNA	165.481	2.49921	0.27013	9.25186	2.21e-20	6.2e-19	15	89361579	89398487	1
ENSG00000287853	AL031668.2	lncRNA	22.4727	2.4875	0.672962	3.69635	0.000218723	0.00135051	20	34132270	34136485	1
ENSG00000278915	AC005609.3	lncRNA	35.9516	2.48746	0.486204	5.11608	3.12e-07	2.91e-06	5	140875346	140875922	-1
ENSG00000233073	GRM3-AS1	lncRNA	36.421	2.46635	0.514935	4.78963	1.67e-06	1.42e-05	7	86782357	86803409	-1
ENSG00000283757	AL031686.1	lncRNA	41.322	2.44176	0.471911	5.17419	2.29e-07	2.18e-06	20	46455033	46496731	-1
ENSG00000177335	C8orf31	lncRNA	144.849	2.42362	0.266735	9.08623	1.03e-19	2.77e-18	8	143039209	143060684	1
ENSG00000244757	AL137024.1	lncRNA	39.6207	2.41848	0.640045	3.77861	0.000157709	0.000998798	9	116288618	116318689	-1
ENSG00000282816	AC000035.1	lncRNA	21.5996	2.40581	0.527537	4.56045	5.1e-06	4.05e-05	22	29480220	29481113	-1
ENSG00000226067	LINC00623	lncRNA	33.2327	2.40395	0.485065	4.95593	7.2e-07	6.42e-06	1	120913184	121009291	1
ENSG00000278903	CU633906.2	lncRNA	25.1308	2.39439	0.631828	3.78961	0.000150882	0.000958715	21	6318434	6360415	1
ENSG00000244300	GATA2-AS1	lncRNA	519.848	2.38656	0.184255	12.9525	2.27e-38	1.48e-36	3	128489212	128502970	1
ENSG00000273492	AP000229.1	lncRNA	49.7705	2.38161	0.447687	5.31981	1.04e-07	1.03e-06	21	26170871	26217381	1
ENSG00000230303	AL353743.2	lncRNA	21.7026	2.37723	0.573443	4.14554	3.39e-05	0.000239782	9	85783668	85805154	-1
ENSG00000258702	AL137786.1	lncRNA	27.6581	2.35432	0.595847	3.95122	7.78e-05	0.000519763	14	96592399	96605974	1
ENSG00000233521	LINC01638	lncRNA	34.6484	2.34838	0.575368	4.08153	4.47e-05	0.000310786	22	27221349	27225134	-1
ENSG00000204241	LINC02731	lncRNA	39.941	2.31878	0.441942	5.2468	1.55e-07	1.51e-06	11	134032216	134067936	1
ENSG00000272425	AC009902.3	lncRNA	33.2151	2.28705	0.564876	4.04877	5.15e-05	0.000353543	8	81275399	81277570	-1
ENSG00000255672	AP002892.1	lncRNA	38.5013	2.28434	0.631271	3.61863	0.000296164	0.001786	11	72354516	72363555	1
ENSG00000271833	AL445222.2	lncRNA	33.0696	2.26226	0.553839	4.08469	4.41e-05	0.000306849	9	127366770	127367397	1
ENSG00000261420	AL022069.1	lncRNA	21.4097	2.2555	0.588407	3.83323	0.000126473	0.000814857	6	166383189	166384824	1
ENSG00000261600	AC233266.2	lncRNA	58.54	2.22827	0.33258	6.69995	2.08e-11	3.01e-10	2	91580336	91580863	1
ENSG00000225465	RFPL1S	lncRNA	466.598	2.22617	0.189229	11.7644	5.95e-32	2.99e-30	22	29436534	29478868	-1
ENSG00000267940	AC022762.2	lncRNA	29.915	2.20437	0.614766	3.58571	0.000336165	0.00200554	11	6201901	6203253	-1
ENSG00000248538	AC022784.1	lncRNA	420.858	2.19855	0.223545	9.83491	7.96e-23	2.59e-21	8	9151695	9425524	1
ENSG00000215386	MIR99AHG	lncRNA	523.335	2.1895	0.173083	12.65	1.12e-36	6.83e-35	21	15928296	16645467	1
ENSG00000287063	AL356489.3	lncRNA	32.5134	2.181	0.553999	3.93683	8.26e-05	0.000549329	9	33706679	33710715	1
ENSG00000287766	AC006130.3	lncRNA	24.4118	2.17793	0.55758	3.90604	9.38e-05	0.00061838	19	2862270	2864428	1
ENSG00000246465	AC138904.1	lncRNA	205.518	2.17166	0.216924	10.0111	1.36e-23	4.61e-22	16	28284885	28292064	-1
ENSG00000269054	AC012313.6	lncRNA	28.6684	2.16476	0.508826	4.25441	2.1e-05	0.00015213	19	58362583	58367593	1
ENSG00000227811	INKA2-AS1	lncRNA	147.558	2.16178	0.232201	9.30997	1.28e-20	3.65e-19	1	111739579	111747798	1
ENSG00000274248	AJ011932.1	lncRNA	30.4468	2.15088	0.490056	4.38905	1.14e-05	8.6e-05	21	45974489	45974953	1
ENSG00000262772	LINC01977	lncRNA	42.249	2.13365	0.426088	5.00754	5.51e-07	5e-06	17	79819083	79827704	1
ENSG00000255410	AC091564.5	lncRNA	25.5927	2.10512	0.420128	5.01067	5.42e-07	4.92e-06	11	6630504	6658396	1
ENSG00000272386	AC015802.5	lncRNA	27.3789	2.10164	0.599463	3.50587	0.000455122	0.00265105	17	76551352	76551750	1
ENSG00000251141	MRPS30-DT	lncRNA	49.532	2.08954	0.373315	5.59726	2.18e-08	2.33e-07	5	44742420	44808777	-1
ENSG00000225489	AL354707.1	lncRNA	41.1836	2.08719	0.42298	4.93448	8.04e-07	7.12e-06	9	6716157	6727438	1
ENSG00000287329	FP326651.1	lncRNA	32.9868	2.08348	0.414375	5.028	4.96e-07	4.52e-06	9	65385649	65396372	1
ENSG00000228956	SATB1-AS1	lncRNA	229.855	2.07476	0.322782	6.42774	1.3e-10	1.74e-09	3	18445024	18923280	1
ENSG00000224903	RNF32-AS1	lncRNA	124.024	2.06245	0.300105	6.87244	6.31e-12	9.56e-11	7	156654185	156659582	-1
ENSG00000251573	LINC02106	lncRNA	36.8239	2.02537	0.524553	3.86114	0.000112859	0.00073327	5	50969217	50970167	-1
ENSG00000255390	AC091564.4	lncRNA	20.4983	2.02457	0.659135	3.07155	0.0021295	0.0107651	11	6621451	6622322	1
ENSG00000175147	TMEM51-AS1	lncRNA	387.961	2.02346	0.15984	12.6593	9.93e-37	6.09e-35	1	15111815	15153618	-1
ENSG00000274895	AC011700.1	lncRNA	67.0009	1.99113	0.446805	4.45638	8.34e-06	6.42e-05	1	213983793	213986419	-1
ENSG00000230699	AL645608.2	lncRNA	100.881	1.9823	0.305941	6.47935	9.21e-11	1.25e-09	1	911435	914948	1
ENSG00000204802	AL590399.1	lncRNA	33.6256	1.97821	0.452859	4.36828	1.25e-05	9.41e-05	9	62374128	62376836	-1
ENSG00000227258	SMIM2-AS1	lncRNA	41.2021	1.9666	0.393639	4.99594	5.85e-07	5.28e-06	13	44110451	44240517	1
ENSG00000260293	AC106820.4	lncRNA	1499.18	1.9449	0.0943898	20.605	2.47e-94	6.36e-92	16	2476558	2482173	1
ENSG00000268603	AC053503.4	lncRNA	47.2682	1.93681	0.347492	5.57368	2.49e-08	2.64e-07	2	219497611	219498246	-1
ENSG00000203288	TDRKH-AS1	lncRNA	52.2713	1.93254	0.394594	4.89755	9.7e-07	8.53e-06	1	151790804	151794402	1
ENSG00000287670	AC108479.1	lncRNA	24.1436	1.92389	0.626366	3.07151	0.00212977	0.0107652	2	88016780	88021451	1
ENSG00000266916	ZNF793-AS1	lncRNA	111.35	1.9149	0.280654	6.82298	8.92e-12	1.33e-10	19	37497159	37507122	-1
ENSG00000255983	AC007848.1	lncRNA	21.5031	1.9136	0.647114	2.95713	0.00310519	0.0150788	12	5388589	5406651	1
ENSG00000262668	AJ003147.2	lncRNA	21.4091	1.9107	0.491051	3.89104	9.98e-05	0.000654348	16	3188204	3224779	1
ENSG00000229891	LINC01315	lncRNA	34.6104	1.90173	0.57572	3.30323	0.000955789	0.00520277	22	42364390	42369284	-1
ENSG00000272234	AC008945.1	lncRNA	39.3996	1.89771	0.501505	3.78402	0.000154316	0.000979213	5	42806394	42806997	1
ENSG00000255433	LINC02735	lncRNA	133.952	1.89757	0.481866	3.93796	8.22e-05	0.000546996	11	56848478	56878078	1
ENSG00000262877	AC110285.2	lncRNA	26.9809	1.89432	0.509506	3.71796	0.000200838	0.00124909	17	81388126	81390319	-1
ENSG00000254427	LINC02696	lncRNA	52.4747	1.88355	0.376608	5.00135	5.69e-07	5.15e-06	11	45355371	45367490	1
ENSG00000288035	AC022433.1	lncRNA	145.252	1.87054	0.660056	2.83391	0.00459826	0.021466	5	51438792	51665048	-1
ENSG00000228010	AC073343.2	lncRNA	94.3622	1.85278	0.285675	6.48562	8.84e-11	1.2e-09	7	6663974	6708901	1
ENSG00000248918	AC008808.1	lncRNA	48.7598	1.85249	0.547029	3.38645	0.000708023	0.00396037	5	50969660	50970187	1
ENSG00000260296	AC095057.3	lncRNA	76.5454	1.83638	0.385654	4.76172	1.92e-06	1.62e-05	4	40166675	40167831	1
ENSG00000285219	HULC	lncRNA	52.4613	1.8346	0.354626	5.17333	2.3e-07	2.19e-06	6	8435568	9294133	1
ENSG00000262050	AC005696.1	lncRNA	34.1502	1.83017	0.391004	4.6807	2.86e-06	2.36e-05	17	2712309	2712833	1
ENSG00000286732	AC091181.2	lncRNA	25.5666	1.82363	0.572682	3.18437	0.00145071	0.00759542	17	57253236	57255855	-1
ENSG00000152931	PART1	lncRNA	178.476	1.81392	0.324853	5.58382	2.35e-08	2.5e-07	5	60487713	60548813	1
ENSG00000272977	AL008721.2	lncRNA	22.6012	1.81126	0.66855	2.70924	0.00674385	0.0301761	22	25476218	25479971	1
ENSG00000271155	AL161729.1	lncRNA	111.151	1.79605	0.268231	6.69591	2.14e-11	3.08e-10	9	95506235	95507636	1
ENSG00000248540	AC010931.1	lncRNA	351.343	1.79057	0.28081	6.37645	1.81e-10	2.4e-09	15	74125915	74129341	-1
ENSG00000231187	AL356056.2	lncRNA	53.6525	1.77341	0.316931	5.59555	2.2e-08	2.35e-07	10	46580708	46598150	-1
ENSG00000258944	AC004846.2	lncRNA	22.776	1.7685	0.527211	3.35445	0.000795239	0.0044006	14	73272182	73274081	-1
ENSG00000228624	HDAC2-AS2	lncRNA	77.6117	1.76547	0.356786	4.94825	7.49e-07	6.66e-06	6	113969701	114471705	1
ENSG00000260455	NBAT1	lncRNA	145.01	1.76388	0.257803	6.84196	7.81e-12	1.17e-10	6	22133205	22147193	-1
ENSG00000283078	AL137077.2	lncRNA	39.3515	1.75783	0.394329	4.45777	8.28e-06	6.38e-05	20	62066830	62068437	1
ENSG00000267470	ZNF571-AS1	lncRNA	163.679	1.75628	0.261802	6.70844	1.97e-11	2.85e-10	19	37548914	37587348	1
ENSG00000259929	AC010601.1	lncRNA	37.8284	1.75229	0.530944	3.30032	0.000965737	0.00524951	16	17933189	18151595	-1
ENSG00000250957	AC012055.1	lncRNA	44.0093	1.74604	0.557739	3.13057	0.00174467	0.00898471	4	174135055	174154637	-1
ENSG00000233806	LINC01237	lncRNA	20.4602	1.74398	0.568649	3.06688	0.00216307	0.0109153	2	241881363	242078722	1
ENSG00000249637	AC008438.1	lncRNA	25.5268	1.73896	0.536609	3.24066	0.00119255	0.00634887	5	140370891	140401460	-1
ENSG00000259172	AC023024.1	lncRNA	36.762	1.73085	0.394131	4.39155	1.13e-05	8.51e-05	15	101295419	101305737	1
ENSG00000287759	AL353151.2	lncRNA	24.3221	1.70811	0.531303	3.21494	0.00130472	0.00689753	9	4741741	4759639	1
ENSG00000269959	SPACA6P-AS	lncRNA	38.9824	1.70259	0.452563	3.76211	0.000168484	0.00106291	19	51685363	51693456	-1
ENSG00000235609	AF127577.4	lncRNA	100.045	1.70194	0.340396	4.99988	5.74e-07	5.18e-06	21	14818843	15014430	-1
ENSG00000286456	AC016769.5	lncRNA	95.5808	1.70165	0.27499	6.18804	6.09e-10	7.66e-09	7	64612535	64614834	1
ENSG00000270175	AC023509.3	lncRNA	59.3428	1.69896	0.350695	4.84455	1.27e-06	1.1e-05	12	53500162	53500936	-1
ENSG00000278946	AC005609.4	lncRNA	28.0448	1.69836	0.663189	2.56089	0.0104404	0.0445308	5	140867513	140867959	-1
ENSG00000247199	AC011346.1	lncRNA	94.3934	1.69728	0.326715	5.195	2.05e-07	1.96e-06	5	148088125	148383907	-1
ENSG00000221953	C1orf229	lncRNA	73.7199	1.67811	0.289592	5.79472	6.84e-09	7.74e-08	1	247110160	247112417	-1
ENSG00000233058	LINC00884	lncRNA	136.046	1.67261	0.276765	6.04345	1.51e-09	1.82e-08	3	194487140	194521156	1
ENSG00000274026	FAM27E3	lncRNA	48.3495	1.66789	0.361776	4.61028	4.02e-06	3.24e-05	9	67717411	67719178	-1
ENSG00000259366	AC108449.2	lncRNA	709.021	1.66003	0.149041	11.1381	8.18e-29	3.59e-27	8	29055935	29056685	1
ENSG00000287431	AC027601.5	lncRNA	360.867	1.6545	0.184239	8.9802	2.7e-19	7.14e-18	17	81339183	81345966	-1
ENSG00000227110	LMCD1-AS1	lncRNA	73.325	1.64831	0.384359	4.28846	1.8e-05	0.000132285	3	7951263	8611924	-1
ENSG00000259343	TMC3-AS1	lncRNA	61.2633	1.6325	0.349865	4.66608	3.07e-06	2.52e-05	15	81324338	81518200	1
ENSG00000235903	CPB2-AS1	lncRNA	55.0485	1.63106	0.345914	4.71523	2.41e-06	2.01e-05	13	46052497	46161379	1
ENSG00000178977	LINC00324	lncRNA	57.4703	1.625	0.338991	4.79366	1.64e-06	1.4e-05	17	8220642	8224043	-1
ENSG00000170161	AL512625.1	lncRNA	285.75	1.6217	0.152121	10.6606	1.56e-26	6.18e-25	9	62897368	62900104	1
ENSG00000278175	GLIDR	lncRNA	582.884	1.6045	0.116299	13.7964	2.68e-43	2.06e-41	9	39748514	39810097	-1
ENSG00000237356	AL365295.1	lncRNA	69.6572	1.59686	0.324638	4.9189	8.7e-07	7.68e-06	14	53169010	53883740	1
ENSG00000236345	SCAT8	lncRNA	127.41	1.59425	0.346646	4.59907	4.24e-06	3.41e-05	6	63806836	63822642	1
ENSG00000270638	AL023806.1	lncRNA	28.5689	1.57293	0.521731	3.01483	0.00257126	0.0127415	6	145735570	145737218	1
ENSG00000274718	AL136964.1	lncRNA	95.0991	1.56521	0.38204	4.09697	4.19e-05	0.000292266	13	107870383	107873372	1
ENSG00000226913	BSN-DT	lncRNA	23.3343	1.56443	0.537754	2.90919	0.00362369	0.0173443	3	49549306	49554366	-1
ENSG00000250012	AC079848.1	lncRNA	21.4081	1.56026	0.587133	2.65742	0.00787423	0.0347174	3	126083659	126095349	1
ENSG00000272106	AL691432.2	lncRNA	343.059	1.55745	0.141181	11.0315	2.69e-28	1.17e-26	1	1613758	1615795	-1
ENSG00000161149	TUBA3FP	lncRNA	98.8815	1.55429	0.259003	6.00105	1.96e-09	2.34e-08	22	21008193	21014292	-1
ENSG00000259291	ZNF710-AS1	lncRNA	407.544	1.55296	0.157707	9.84715	7.05e-23	2.3e-21	15	90074512	90082207	-1
ENSG00000250874	AC010595.1	lncRNA	72.8718	1.5529	0.291045	5.33561	9.52e-08	9.48e-07	5	85663232	85664684	1
ENSG00000214783	POLR2J4	lncRNA	50.537	1.55165	0.451376	3.4376	0.000586898	0.00333165	7	43940895	44019175	-1
ENSG00000265282	AC005828.4	lncRNA	114.083	1.54561	0.446006	3.46544	0.000529358	0.00303024	17	63430468	63432211	-1
ENSG00000213468	FIRRE	lncRNA	28.7066	1.53273	0.452246	3.38915	0.000701107	0.00392427	X	131688779	131830862	-1
ENSG00000260196	AC124798.1	lncRNA	324.742	1.52154	0.197454	7.70581	1.3e-14	2.44e-13	11	17380649	17383531	1
ENSG00000261693	AC134682.1	lncRNA	23.0114	1.51691	0.500655	3.02985	0.00244676	0.0121858	8	142403652	142407028	1
ENSG00000286039	AC093849.2	lncRNA	2847.67	1.51478	0.118285	12.8063	1.51e-37	9.51e-36	4	173509633	173511764	1
ENSG00000260417	AC092127.1	lncRNA	30.9477	1.51277	0.454967	3.32501	0.000884146	0.00484577	16	85592266	85595720	1
ENSG00000231305	AC112484.1	lncRNA	40.3158	1.5087	0.427568	3.52857	0.000417818	0.00244857	3	128860620	128871540	-1
ENSG00000269068	AC009955.4	lncRNA	24.1863	1.49684	0.584267	2.56192	0.0104097	0.0444182	2	219559083	219559626	1
ENSG00000272927	AC107464.2	lncRNA	34.4271	1.4905	0.350252	4.25552	2.09e-05	0.00015143	4	661209	661945	-1
ENSG00000272692	AC010997.4	lncRNA	36.3792	1.48737	0.396723	3.74913	0.000177446	0.0011148	10	75409142	75411842	1
ENSG00000249602	AL589765.4	lncRNA	38.3395	1.48486	0.436358	3.40284	0.000666882	0.00374756	1	151763384	151769501	-1
ENSG00000288075	AC108519.1	lncRNA	36.9378	1.48299	0.396658	3.7387	0.000184974	0.00115867	4	9034519	9381269	-1
ENSG00000265971	AC005828.5	lncRNA	126.305	1.48195	0.42798	3.46265	0.000534877	0.00305805	17	63454993	63455817	1
ENSG00000227398	KIF9-AS1	lncRNA	287.155	1.47581	0.152602	9.67095	4.01e-22	1.24e-20	3	47164186	47246601	1
ENSG00000179935	LINC00652	lncRNA	21.7843	1.47509	0.567972	2.59712	0.00940081	0.0405827	20	18786065	18794579	-1
ENSG00000269416	LINC01224	lncRNA	476.602	1.46887	0.139446	10.5336	6.05e-26	2.32e-24	19	23399233	23416075	-1
ENSG00000234771	SLC25A25-AS1	lncRNA	280.377	1.4686	0.176326	8.32886	8.16e-17	1.81e-15	9	128108581	128118693	-1
ENSG00000224046	AC005076.1	lncRNA	37.1427	1.4684	0.443169	3.31341	0.000921656	0.00503573	7	87151422	87152420	-1
ENSG00000278727	AC000403.1	lncRNA	49.4156	1.46838	0.416446	3.52598	0.000421915	0.00247052	13	76887551	76891135	1
ENSG00000285667	AC012291.3	lncRNA	26.5703	1.46613	0.537806	2.72613	0.00640825	0.0288725	15	84717474	84746837	-1
ENSG00000255468	AP001107.9	lncRNA	218.45	1.46359	0.18157	8.06072	7.58e-16	1.57e-14	11	66347950	66364804	1
ENSG00000286873	AC012306.3	lncRNA	149.25	1.4565	0.246126	5.91769	3.26e-09	3.81e-08	2	127888829	127892732	1
ENSG00000269514	AC024257.3	lncRNA	49.8187	1.45297	0.383468	3.78903	0.000151238	0.000960832	12	48198357	48230275	1
ENSG00000274104	AC020910.5	lncRNA	23.8318	1.45238	0.485524	2.99137	0.00277732	0.0136414	19	34733298	34733837	-1
ENSG00000287263	AC008875.3	lncRNA	35.9108	1.44796	0.393589	3.67887	0.000234273	0.00144023	5	42983636	42993276	-1
ENSG00000261366	MANEA-DT	lncRNA	37.0399	1.44094	0.486602	2.96122	0.00306422	0.0148935	6	95575183	95577450	-1
ENSG00000237950	AL357079.1	lncRNA	33.4934	1.43477	0.495472	2.89577	0.00378232	0.0180444	1	43937918	43940781	-1
ENSG00000258441	LINC00641	lncRNA	3558.93	1.43429	0.11657	12.3041	8.61e-35	4.9e-33	14	21200079	21206900	-1
ENSG00000267383	AC011447.3	lncRNA	467.572	1.43046	0.184332	7.76022	8.48e-15	1.61e-13	19	20122569	20321305	-1
ENSG00000282381	AC104073.4	lncRNA	38.4254	1.42897	0.426729	3.34867	0.000812003	0.00448525	7	65269374	65306238	1
ENSG00000286931	AL136419.3	lncRNA	34.3532	1.42738	0.416051	3.43078	0.000601845	0.00340828	14	24007185	24027782	1
ENSG00000223949	ROR1-AS1	lncRNA	425.368	1.42583	0.243936	5.84508	5.06e-09	5.81e-08	1	64094379	64171342	-1
ENSG00000275236	AC009120.5	lncRNA	22.0449	1.42374	0.55311	2.57407	0.010051	0.0430608	16	74289593	74291052	-1
ENSG00000277352	AP001065.4	lncRNA	28.5673	1.42201	0.452752	3.14082	0.00168477	0.00870585	21	44494874	44495519	1
ENSG00000250056	LINC01018	lncRNA	179.549	1.41792	0.261078	5.43102	5.6e-08	5.72e-07	5	6582136	6600288	1
ENSG00000260285	AL133367.1	lncRNA	72.8261	1.41514	0.292841	4.83246	1.35e-06	1.16e-05	14	103525010	103529072	-1
ENSG00000234215	CT66	lncRNA	33.5368	1.41304	0.443841	3.18365	0.00145429	0.00761228	7	69594793	69597493	-1
ENSG00000228113	AC003991.1	lncRNA	55.3124	1.4112	0.469388	3.00647	0.002643	0.0130588	7	88219359	88304367	1
ENSG00000242082	SLC5A4-AS1	lncRNA	92.1324	1.40853	0.251226	5.60664	2.06e-08	2.21e-07	22	32205115	32278382	1
ENSG00000279726	AC005609.5	lncRNA	76.3938	1.40788	0.292749	4.80917	1.52e-06	1.3e-05	5	140785698	140828549	-1
ENSG00000274698	AC099521.2	lncRNA	32.6568	1.40676	0.430481	3.26789	0.00108351	0.00582619	16	68450283	68452318	1
ENSG00000231160	KLF3-AS1	lncRNA	86.228	1.40649	0.332372	4.23167	2.32e-05	0.000167446	4	38602438	38664914	-1
ENSG00000253392	AC119403.1	lncRNA	38.06	1.3938	0.432676	3.22134	0.00127591	0.00675705	19	2908371	2926817	-1
ENSG00000226180	AC010536.1	lncRNA	68.3608	1.39095	0.370049	3.75882	0.000170716	0.00107555	16	87693537	87696147	-1
ENSG00000267365	KCNJ2-AS1	lncRNA	88.6812	1.38882	0.284837	4.87583	1.08e-06	9.47e-06	17	70166961	70169402	-1
ENSG00000284428	AC092329.4	lncRNA	296.766	1.38021	0.147877	9.33348	1.02e-20	2.94e-19	19	23259906	23274251	-1
ENSG00000224934	AL391684.1	lncRNA	105.445	1.37498	0.214044	6.42381	1.33e-10	1.78e-09	10	99430919	99463259	1
ENSG00000250616	AC012645.1	lncRNA	24.8491	1.36959	0.477767	2.86665	0.00414848	0.0195928	16	30096430	30104116	1
ENSG00000273080	AC009309.2	lncRNA	40.1522	1.36055	0.392395	3.4673	0.000525712	0.00301052	2	86195590	86196049	1
ENSG00000277159	AL139384.2	lncRNA	42.4426	1.3557	0.367227	3.69173	0.000222735	0.00137388	13	112602828	112606417	-1
ENSG00000226581	LINC02848	lncRNA	204.703	1.35003	0.237252	5.69026	1.27e-08	1.39e-07	7	63900313	63925202	1
ENSG00000287126	AC108488.3	lncRNA	435.758	1.3483	0.156641	8.60758	7.46e-18	1.78e-16	2	3568505	3575100	-1
ENSG00000248727	LINC01948	lncRNA	126.868	1.34709	0.351727	3.82993	0.000128181	0.000825233	5	56451627	56481946	-1
ENSG00000271576	AL359504.1	lncRNA	36.4565	1.34178	0.454525	2.95205	0.00315667	0.0153025	1	84076331	84077931	-1
ENSG00000224790	AP000704.2	lncRNA	94.3654	1.34121	0.26362	5.08765	3.63e-07	3.36e-06	21	36966461	36975164	1
ENSG00000272848	AL135910.1	lncRNA	56.397	1.34031	0.421055	3.18322	0.00145648	0.00762192	6	169426420	169452475	-1
ENSG00000236536	AC003986.3	lncRNA	99.705	1.33808	0.272614	4.90833	9.19e-07	8.09e-06	7	19119933	19121916	1
ENSG00000271133	AC004130.2	lncRNA	38.1205	1.33583	0.461595	2.89395	0.00380432	0.0181351	7	20328299	20331747	-1
ENSG00000257702	LBX2-AS1	lncRNA	23.3454	1.33478	0.450661	2.96182	0.00305824	0.0148713	2	74502595	74504678	1
ENSG00000260948	AL390195.2	lncRNA	34.064	1.33456	0.446215	2.99084	0.00278215	0.0136588	1	111431046	111433068	-1
ENSG00000236423	LINC01134	lncRNA	53.0634	1.33006	0.313294	4.24541	2.18e-05	0.000157965	1	3900352	3917225	1
ENSG00000286705	AC079140.6	lncRNA	24.4898	1.32161	0.477414	2.76827	0.00563545	0.0257298	4	307335	337433	-1
ENSG00000275902	AC139530.3	lncRNA	62.1724	1.31702	0.352796	3.7331	0.000189138	0.001183	17	81697025	81697714	-1
ENSG00000214999	AC129492.1	lncRNA	33.0835	1.30516	0.375009	3.48035	0.000500765	0.0028852	17	8079482	8081565	1
ENSG00000255389	Z97989.1	lncRNA	288.588	1.30363	0.214862	6.0673	1.3e-09	1.58e-08	6	111599875	111602295	1
ENSG00000231439	WASIR2	lncRNA	45.9112	1.30275	0.345105	3.77493	0.000160055	0.0010126	16	22910	25123	1
ENSG00000223486	AC092198.1	lncRNA	101.938	1.30085	0.299386	4.34505	1.39e-05	0.000103787	X	40009276	40012182	1
ENSG00000273297	AC009275.1	lncRNA	196.228	1.29931	0.230679	5.63253	1.78e-08	1.92e-07	7	134368737	134432534	-1
ENSG00000237594	AP000251.1	lncRNA	43.3482	1.29462	0.439103	2.94834	0.00319489	0.0154648	21	31559245	31560487	1
ENSG00000230091	TMEM254-AS1	lncRNA	28.5886	1.29109	0.431129	2.99467	0.0027474	0.0135101	10	80046860	80078912	-1
ENSG00000234286	AC006026.3	lncRNA	71.9271	1.28927	0.368283	3.50076	0.000463934	0.00269535	7	23680195	23680786	-1
ENSG00000237125	HAND2-AS1	lncRNA	12114.1	1.28294	0.182604	7.02579	2.13e-12	3.35e-11	4	173527270	173659696	1
ENSG00000238197	PAXBP1-AS1	lncRNA	263.484	1.28161	0.171894	7.45579	8.93e-14	1.57e-12	21	32728097	32747065	1
ENSG00000271858	CYB561D2	lncRNA	27.6119	1.28115	0.475916	2.69197	0.00710303	0.0316389	3	50365334	50368197	1
ENSG00000286681	AF235103.3	lncRNA	45.2992	1.25893	0.344659	3.65268	0.000259513	0.00158163	8	144854875	144869489	-1
ENSG00000206417	H1-10-AS1	lncRNA	400.964	1.25891	0.137907	9.12869	6.93e-20	1.89e-18	3	129315392	129326225	1
ENSG00000262202	AC007952.4	lncRNA	114.994	1.25373	0.318637	3.93467	8.33e-05	0.000554026	17	19112000	19112636	-1
ENSG00000229589	ACVR2B-AS1	lncRNA	125.524	1.24412	0.258852	4.80632	1.54e-06	1.32e-05	3	38451027	38454820	-1
ENSG00000247416	AP000802.1	lncRNA	123.351	1.24047	0.271711	4.5654	4.99e-06	3.97e-05	11	112959279	112963460	-1
ENSG00000236901	MIR600HG	lncRNA	634.945	1.23786	0.136686	9.05624	1.35e-19	3.61e-18	9	123109494	123115477	-1
ENSG00000253553	AC090578.1	lncRNA	48.5273	1.22508	0.362534	3.3792	0.000726958	0.00405825	8	88326836	88887573	1
ENSG00000232973	CYP1B1-AS1	lncRNA	33.5238	1.21141	0.448018	2.70392	0.00685265	0.030608	2	38073447	38231651	1
ENSG00000228201	AL022341.1	lncRNA	25.3009	1.21058	0.472645	2.56129	0.0104285	0.0444937	16	648473	649200	-1
ENSG00000231789	PIK3CD-AS2	lncRNA	159.909	1.20495	0.195774	6.1548	7.52e-10	9.37e-09	1	9672426	9687555	-1
ENSG00000243319	FGF14-IT1	lncRNA	108.809	1.20141	0.441762	2.71958	0.00653653	0.0293818	13	102292327	102394519	-1
ENSG00000175170	FAM182B	lncRNA	67.5963	1.20053	0.273108	4.3958	1.1e-05	8.35e-05	20	25762384	25868225	-1
ENSG00000227487	NCAM1-AS1	lncRNA	31.3726	1.19191	0.395406	3.0144	0.0025749	0.0127551	11	113265137	113274032	-1
ENSG00000272812	AC004908.2	lncRNA	43.4705	1.19176	0.412882	2.88645	0.00389616	0.0185167	8	233119	233692	1
ENSG00000248932	AC046134.2	lncRNA	462.742	1.18552	0.146932	8.06846	7.12e-16	1.47e-14	3	139389761	139782699	1
ENSG00000243107	AC000120.2	lncRNA	47.5558	1.17242	0.430186	2.72539	0.00642257	0.0289217	7	92200014	92206857	-1
ENSG00000272168	CASC15	lncRNA	2764.32	1.17162	0.121437	9.64798	5.01e-22	1.54e-20	6	21664185	22654455	1
ENSG00000229980	TOB1-AS1	lncRNA	122.452	1.17034	0.247425	4.73007	2.24e-06	1.87e-05	17	50866679	50910774	1
ENSG00000269473	AC012313.8	lncRNA	71.9697	1.16989	0.333709	3.50573	0.000455352	0.00265184	19	58440448	58445849	1
ENSG00000259895	AC106820.2	lncRNA	20.9198	1.16726	0.460476	2.53489	0.0112483	0.0475415	16	2464950	2468213	-1
ENSG00000228709	LINC02575	lncRNA	214.131	1.15905	0.165394	7.00782	2.42e-12	3.78e-11	21	44485577	44490288	1
ENSG00000271474	AC106881.1	lncRNA	441.005	1.15809	0.167317	6.92153	4.47e-12	6.82e-11	4	95549129	95552457	1
ENSG00000224189	HAGLR	lncRNA	802.394	1.15218	0.131429	8.76657	1.84e-18	4.6e-17	2	176164051	176188958	-1
ENSG00000226950	DANCR	lncRNA	1515.02	1.15087	0.107736	10.6823	1.23e-26	4.92e-25	4	52712325	52723623	1
ENSG00000245248	USP2-AS1	lncRNA	62.7052	1.14866	0.366218	3.13656	0.00170945	0.00882368	11	119364359	119526664	1
ENSG00000232638	AL390294.1	lncRNA	65.2323	1.14573	0.323532	3.54132	0.000398123	0.00234319	10	8051541	8053084	1
ENSG00000255559	ZNF252P-AS1	lncRNA	28.8303	1.14262	0.424521	2.69154	0.00711219	0.0316738	8	145002811	145006046	1
ENSG00000260400	AL513534.2	lncRNA	626.175	1.1398	0.155951	7.3087	2.7e-13	4.56e-12	10	68698500	68700794	1
ENSG00000231864	AL807752.3	lncRNA	33.753	1.13793	0.388447	2.92942	0.00339593	0.0163483	9	137063535	137064581	1
ENSG00000237638	LINC02245	lncRNA	61.0648	1.13114	0.323996	3.49123	0.000480802	0.00278115	2	64901840	65056168	-1
ENSG00000283828	AL137002.2	lncRNA	75.4654	1.12006	0.273607	4.09367	4.25e-05	0.000296267	13	113149432	113154002	-1
ENSG00000230658	KLHL7-DT	lncRNA	72.0432	1.1172	0.296783	3.76436	0.000166976	0.00105434	7	23100214	23105703	-1
ENSG00000224271	AL117329.1	lncRNA	204.051	1.10942	0.264941	4.18743	2.82e-05	0.000201669	22	47630827	48023004	1
ENSG00000287170	AC010327.8	lncRNA	37.1836	1.10585	0.407561	2.71333	0.00666112	0.0298532	19	55116420	55123169	1
ENSG00000268516	AC020915.2	lncRNA	210.6	1.10473	0.212184	5.20644	1.92e-07	1.85e-06	19	58257270	58278808	-1
ENSG00000284052	AC006460.2	lncRNA	64.1193	1.09934	0.365804	3.00526	0.00265355	0.0131033	2	190607660	190649840	-1
ENSG00000251365	LINC02236	lncRNA	128.393	1.09903	0.213179	5.15541	2.53e-07	2.39e-06	5	6765891	6833120	1
ENSG00000286482	AL117344.2	lncRNA	64.2641	1.09894	0.316368	3.47361	0.00051351	0.00295181	6	157377062	157380896	-1
ENSG00000179743	FLJ37453	lncRNA	265.576	1.0937	0.144146	7.58742	3.26e-14	5.97e-13	1	15834474	15848147	-1
ENSG00000230185	C9orf147	lncRNA	43.9881	1.08942	0.365474	2.98085	0.00287451	0.0140569	9	112399512	112487204	-1
ENSG00000281706	LINC01012	lncRNA	89.3542	1.08836	0.269753	4.03465	5.47e-05	0.000374156	6	27694035	27713352	1
ENSG00000270127	AC027020.2	lncRNA	62.7774	1.08775	0.354991	3.06418	0.00218269	0.0110051	15	100547765	100550153	-1
ENSG00000273783	AL136040.1	lncRNA	72.0405	1.08443	0.283481	3.8254	0.000130558	0.00083926	14	81221218	81222460	1
ENSG00000235890	TSPEAR-AS1	lncRNA	192.916	1.08291	0.208864	5.18475	2.16e-07	2.07e-06	21	44506807	44516575	1
ENSG00000260793	AC003102.1	lncRNA	67.8622	1.08248	0.278788	3.8828	0.000103259	0.000675455	17	44221401	44223710	1
ENSG00000272677	AC124016.1	lncRNA	34.3639	1.07955	0.406065	2.65856	0.00784751	0.0346104	4	82374301	82384027	1
ENSG00000204934	ATP6V0E2-AS1	lncRNA	487.581	1.07931	0.11406	9.46262	3e-21	8.89e-20	7	149867697	149880610	-1
ENSG00000259495	AC016705.2	lncRNA	724.818	1.07813	0.162458	6.63635	3.22e-11	4.56e-10	15	80344853	80404214	-1
ENSG00000286449	AC016590.4	lncRNA	43.6934	1.0671	0.321155	3.32271	0.000891485	0.00488221	19	37304451	37309641	1
ENSG00000259820	AC083843.2	lncRNA	87.7657	1.05877	0.253732	4.1728	3.01e-05	0.000214348	8	134792020	134798272	-1
ENSG00000285804	AC025774.1	lncRNA	73.6267	1.05861	0.318906	3.31951	0.000901748	0.00493458	5	72087782	72108000	-1
ENSG00000280604	AJ239328.1	lncRNA	135.665	1.05718	0.25636	4.12381	3.73e-05	0.000262178	21	45914296	45919483	1
ENSG00000237975	FLG-AS1	lncRNA	141.696	1.0529	0.253937	4.14632	3.38e-05	0.00023905	1	152168125	152445456	1
ENSG00000255458	AC108471.2	lncRNA	68.0362	1.05134	0.328841	3.1971	0.00138817	0.00729776	4	39639107	39666879	1
ENSG00000180458	AC022148.1	lncRNA	64.9581	1.0452	0.314263	3.32586	0.000881452	0.00483413	19	37545470	37549171	-1
ENSG00000225377	NRSN2-AS1	lncRNA	709.279	1.04075	0.103363	10.0688	7.59e-24	2.6e-22	20	316860	348490	-1
ENSG00000247516	MIR4458HG	lncRNA	280.987	1.03989	0.164606	6.31748	2.66e-10	3.45e-09	5	8450701	8486930	1
ENSG00000281128	PTENP1-AS	lncRNA	116.798	1.03763	0.244681	4.24074	2.23e-05	0.000161125	9	33676785	33688011	1
ENSG00000276728	AC142472.1	lncRNA	63.3995	1.03567	0.28776	3.59907	0.000319355	0.00191279	17	45146730	45148470	-1
ENSG00000225096	AL445250.1	lncRNA	54.1449	1.03468	0.386592	2.67641	0.00744157	0.0329641	6	57961438	58438364	1
ENSG00000243836	WDR86-AS1	lncRNA	139.325	1.03279	0.225248	4.58512	4.54e-06	3.63e-05	7	151409161	151413354	1
ENSG00000197308	GATA3-AS1	lncRNA	470.294	1.03221	0.156011	6.61626	3.68e-11	5.19e-10	10	8050450	8053484	-1
ENSG00000225783	MIAT	lncRNA	860.323	1.02036	0.166117	6.14243	8.13e-10	1.01e-08	22	26646411	26676475	1
ENSG00000272077	AC124045.1	lncRNA	390.328	1.01585	0.141471	7.18064	6.94e-13	1.14e-11	3	44667412	44669364	1
ENSG00000228775	WEE2-AS1	lncRNA	33.285	1.01548	0.398825	2.54618	0.0108908	0.0462291	7	141704003	141738346	-1
ENSG00000245857	GS1-24F4.2	lncRNA	46.8217	1.01492	0.370345	2.74047	0.00613505	0.0277864	8	6835535	6885276	1
ENSG00000256139	AC007637.1	lncRNA	88.8848	1.01398	0.252246	4.01979	5.83e-05	0.000396837	12	109111218	109125594	1
ENSG00000250999	AC136604.2	lncRNA	31.0704	1.0119	0.398579	2.53878	0.0111241	0.0470727	5	179657762	179665136	1
ENSG00000240137	ERICH6-AS1	lncRNA	119.014	1.00816	0.212535	4.74349	2.1e-06	1.76e-05	3	150703564	150723005	1
ENSG00000273066	AL355987.4	lncRNA	76.1681	1.00659	0.360897	2.78912	0.00528515	0.024319	9	136799223	136810042	1
ENSG00000243819	RN7SL832P	lncRNA	52.1546	1.00616	0.385112	2.61265	0.00898427	0.039003	2	10690344	10692099	1
ENSG00000282164	PEG13	lncRNA	47.1241	1.0057	0.383442	2.62283	0.00872015	0.0380199	8	140094894	140100543	-1
ENSG00000283064	AL353759.1	lncRNA	87.0219	1.00532	0.295627	3.40065	0.000672267	0.00377481	6	26160765	26172802	-1
ENSG00000165511	ZNF22-AS1	lncRNA	96.9899	1.00035	0.27753	3.60447	0.00031279	0.00187772	10	44997698	45000888	-1
